# Supplementary material for: Evidence of evolutionary history and selective sweeps in the genome of Meishan pig reveals its genetic and phenotypic characterization
Source: Gigascience. 2018 May 15;7(5):giy058. doi: 10.1093/gigascience/giy058 (PMC6007440; doi:10.1093/gigascience/giy058)
Supplement: Supplemental Tables [file giy058_supp.zip]

Archive with 1 entries (1 files):
- Supplemental_Tables.xlsx
