# Supplementary material for: Evidence of evolutionary history and selective sweeps in the genome of Meishan pig reveals its genetic and phenotypic characterization
Source: Gigascience. 2018 May 15;7(5):giy058. doi: 10.1093/gigascience/giy058 (PMC6007440; doi:10.1093/gigascience/giy058)
Supplement: Supplemental Tables [file giy058_supp.zip › Supplemental_Tables.xlsx]

## Sheet: Table S1
Table S1 Overall details of individual pigs
Breeds	ID	Mapped read depth	Re-sequencing
Meishan	3	7.36224	Yes
Meishan	5	6.95773	Yes
Meishan	7	7.86825	Yes
Meishan	8	8.03389	Yes
Meishan	9	8.35433	Yes
Meishan	10	8.90137	Yes
Meishan	11	7.86816	Yes
Meishan	12	8.22206	Yes
Meishan	13	8.58363	Yes
Meishan	15	9.12509	Yes
Meishan	16	8.19667	Yes
Meishan	17	9.57403	Yes
Meishan	19	6.82022	Yes
Meishan	21	7.86999	Yes
Meishan	22	7.42192	Yes
Meishan	23	7.34403	Yes
Meishan	24	7.8291	Yes
Meishan	25	7.9235	Yes
Meishan	27	8.69338	Yes
Meishan	28	8.43178	Yes
Meishan	29	8.37399	Yes
Meishan	30	6.94762	Yes
Meishan	31	8.23039	Yes
Meishan	32	7.61108	Yes
Meishan	34	8.78819	Yes
Meishan	36	6.07817	Yes
Meishan	37	8.14389	Yes
Meishan	38	7.65044	Yes
Meishan	39	9.35223	Yes
Meishan	43	7.89312	Yes
Meishan	110	10.29	Yes
Meishan	111	10.96	Yes
Durocs	1	7.89904	Yes
Durocs	2	7.59816	Yes
Durocs	4	7.51802	Yes
Durocs	6	7.43036	Yes
Durocs	14	8.18966	Yes
Durocs	18	7.95345	Yes
Durocs	20	8.46245	Yes
Durocs	26	8.30133	Yes
Durocs	33	7.74387	Yes
Durocs	35	10.0449	Yes
Durocs	40	8.44507	Yes
Durocs	41	7.85851	Yes
Durocs	42	7.0999	Yes
Durocs	44	7.30849	Yes
Durocs	45	7.52743	Yes
Durocs	46	8.35114	Yes
Durocs	47	9.42245	Yes
Durocs	48	7.24456	Yes
Durocs	49	9.39103	Yes
Durocs	50	10.2074	Yes
Durocs	51	9.0926	Yes
Durocs	52	8.29322	Yes
Durocs	53	9.55967	Yes
Durocs	54	8.94528	Yes
Durocs	55	6.99945	Yes
Durocs	56	7.52474	Yes
Durocs	57	7.69304	Yes
Durocs	58	6.8376	Yes
Durocs	59	8.21266	Yes
Durocs	60	8.08352	Yes
Durocs	100	5.24216	Download
Durocs	101	6.10984	Download
Durocs	102	3.99556	Download
Durocs	103	5.05396	Download
Durocs	115	9.83	Yes

## Sheet: Table S2
Table S2 197 sweep regions with 300 candidate PCGs
Chromosome	Start	End	Fst	Chromosome	Start	End	Ensembl gene ID	Ensembl transcript ID	Gene name
1	65500000	65600000	2.12861	chr1	65478904	65542577	ENSSSCT00000035193	ENSSSCG00000004334
1	65500000	65600000	2.12861	chr1	65478904	65542577	ENSSSCT00000036555	ENSSSCG00000004334
1	65500000	65600000	2.12861	chr1	65479753	65542430	ENSSSCT00000004790	ENSSSCG00000004334
1	65500000	65600000	2.12861	chr1	65479753	65542430	ENSSSCT00000026977	ENSSSCG00000004334
1	65500000	65600000	2.12861	chr1	65524233	65542600	ENSSSCT00000034557	ENSSSCG00000004334
1	148100000	148200000	1.89715	chr1	148187751	148270286	ENSSSCT00000005290	ENSSSCG00000004791	RASGRP1
1	148400000	148500000	1.86723	chr1	148442729	148497704	ENSSSCT00000005292	ENSSSCG00000004793	SPRED1
1	153500000	153600000	1.8015	chr1	153478772	153511304	ENSSSCT00000005310	ENSSSCG00000004811	LOC100518709
1	153500000	153600000	1.8015	chr1	153514789	153853782	ENSSSCT00000005311	ENSSSCG00000004812	IGF1R
1	153500000	153600000	1.8015	chr1	153531547	153537363	ENSSSCT00000033584	ENSSSCG00000004812	IGF1R
1	153500000	153600000	1.8015	chr1	153543195	153554396	ENSSSCT00000035767	ENSSSCG00000004812	IGF1R
1	153500000	153600000	1.8015	chr1	153556940	153565189	ENSSSCT00000034979	ENSSSCG00000004812	IGF1R
1	173000000	173100000	1.99793	chr1	172944635	173004780	ENSSSCT00000005391	ENSSSCG00000004885	CDH19
1	190300000	190400000	2.30466	chr1	190321317	190321452	ENSSSCT00000024642	ENSSSCG00000023006
1	200700000	200800000	1.77065	chr1	200696534	200724445	ENSSSCT00000005537	ENSSSCG00000005021	SAV1
1	200700000	200800000	1.77065	chr1	200774576	200871792	ENSSSCT00000005538	ENSSSCG00000005022
1	200700000	200800000	1.77065	chr1	200781226	200871792	ENSSSCT00000032295	ENSSSCG00000005022
1	224800000	224900000	2.26593	chr1	224730486	224801189	ENSSSCT00000027215	ENSSSCG00000027162
1	224800000	224900000	2.26593	chr1	224816423	224816969	ENSSSCT00000030084	ENSSSCG00000028296	LOC100622159
1	224800000	224900000	2.26593	chr1	224827504	224828059	ENSSSCT00000031027	ENSSSCG00000025036	LOC100738588
1	224800000	224900000	2.26593	chr1	224835907	224991996	ENSSSCT00000026435	ENSSSCG00000028884	IFN-OMEGA-2
1	224800000	224900000	2.26593	chr1	224853284	224853857	ENSSSCT00000034519	ENSSSCG00000030941
1	234700000	234800000	2.169	chr1	234726355	234726438	ENSSSCT00000022105	ENSSSCG00000025230
1	247100000	247200000	1.9413	chr1	247099152	247104491	ENSSSCT00000005770	ENSSSCG00000005236	DMRT-1
1	247100000	247200000	1.9413	chr1	247142878	247147622	ENSSSCT00000027289	ENSSSCG00000021637
1	247100000	247200000	1.9413	chr1	247149408	247156926	ENSSSCT00000005768	ENSSSCG00000005234	KANK1
1	247100000	247200000	1.9413	chr1	247184172	247207388	ENSSSCT00000005771	ENSSSCG00000005237	LOC100626450
1	247200000	247300000	2.08273	chr1	247184172	247207388	ENSSSCT00000005771	ENSSSCG00000005237	LOC100626450
1	247200000	247300000	2.08273	chr1	247247869	247250632	ENSSSCT00000024957	ENSSSCG00000023270
1	248600000	248700000	2.30579	chr1	248529154	248617801	ENSSSCT00000028767	ENSSSCG00000025033
1	248600000	248700000	2.30579	chr1	248633656	248640503	ENSSSCT00000023577	ENSSSCG00000023646	LOC100514269
1	248600000	248700000	2.30579	chr1	248680701	248828200	ENSSSCT00000027067	ENSSSCG00000029150
1	249300000	249400000	3.20324	chr1	249336436	249382659	ENSSSCT00000005786	ENSSSCG00000005251	C1H9orf135
1	249400000	249500000	3.34021	chr1	249446882	249499458	ENSSSCT00000005787	ENSSSCG00000005252	PTAR1
1	307400000	307500000	1.98738	chr1	307276015	307449234	ENSSSCT00000006315	ENSSSCG00000005743	VAV2
1	307400000	307500000	1.98738	chr1	307475100	307507430	ENSSSCT00000006321	ENSSSCG00000005749	BRD3
1	307700000	307800000	2.71534	chr1	307780256	307851628	ENSSSCT00000006322	ENSSSCG00000005750	LOC100737434
1	308000000	308100000	2.65577	chr1	308064162	308174334	ENSSSCT00000006323	ENSSSCG00000005751	COL5A1
1	310200000	310300000	2.55026	chr1	310163332	310221475	ENSSSCT00000026460	ENSSSCG00000023171	PQLC1
1	310200000	310300000	2.55026	chr1	310224675	310225371	ENSSSCT00000029502	ENSSSCG00000027727
1	310200000	310300000	2.55026	chr1	310240604	310240675	ENSSSCT00000024872	ENSSSCG00000023227
1	310200000	310300000	2.55026	chr1	310285334	310298629	ENSSSCT00000006355	ENSSSCG00000005779
2	7600000	7700000	1.80229	chr2	7559961	7714023	ENSSSCT00000014266	ENSSSCG00000013052	RTN3
2	7600000	7700000	1.80229	chr2	7615310	7649588	ENSSSCT00000014268	ENSSSCG00000013054	LOC102166632
2	7600000	7700000	1.80229	chr2	7653510	7681409	ENSSSCT00000035582	ENSSSCG00000026914	PLA2G16
2	7600000	7700000	1.80229	chr2	7653525	7681400	ENSSSCT00000035601	ENSSSCG00000026914	PLA2G16
2	7600000	7700000	1.80229	chr2	7653529	7681456	ENSSSCT00000031257	ENSSSCG00000026914	PLA2G16
2	7600000	7700000	1.80229	chr2	7653558	7669996	ENSSSCT00000035840	ENSSSCG00000026914	PLA2G16
2	7600000	7700000	1.80229	chr2	7653592	7681455	ENSSSCT00000036260	ENSSSCG00000026914	PLA2G16
2	7600000	7700000	1.80229	chr2	7653782	7666750	ENSSSCT00000035568	ENSSSCG00000026914	PLA2G16
2	20100000	20200000	1.91065	chr2	20061565	20211950	ENSSSCT00000027104	ENSSSCG00000021739	HSD17B12
2	20100000	20200000	1.91065	chr2	20061565	20211950	ENSSSCT00000031374	ENSSSCG00000021739	HSD17B12
2	34800000	34900000	1.78127	chr2	34616655	34827345	ENSSSCT00000014558	ENSSSCG00000013331	METTL15
2	34800000	34900000	1.78127	chr2	34827411	34906171	ENSSSCT00000014560	ENSSSCG00000013332	KIF18A
2	83100000	83200000	2.15472	chr2	83138470	83139723	ENSSSCT00000029938	ENSSSCG00000029179	HIGD2A
2	83100000	83200000	2.15472	chr2	83139728	83146414	ENSSSCT00000032480	ENSSSCG00000029577	NOP16
2	83100000	83200000	2.15472	chr2	83148201	83157648	ENSSSCT00000027990	ENSSSCG00000029985	ARL10
2	83100000	83200000	2.15472	chr2	83154225	83154303	ENSSSCT00000027627	ENSSSCG00000025894	MIR1271
2	83100000	83200000	2.15472	chr2	83176654	83192263	ENSSSCT00000015359	ENSSSCG00000014060	LOC100524242
2	83100000	83200000	2.15472	chr2	83187378	83236070	ENSSSCT00000015361	ENSSSCG00000014062
2	93500000	93600000	1.88251	chr2	93441363	93638350	ENSSSCT00000015439	ENSSSCG00000014135	XRCC4
2	93500000	93600000	1.88251	chr2	93581363	93581451	ENSSSCT00000027789	ENSSSCG00000026058
2	131800000	131900000	2.6628	chr2	131822900	132010699	ENSSSCT00000015558	ENSSSCG00000014238	LOC100524509
3	400000	500000	1.77788	chr3	429703	430953	ENSSSCT00000008279	ENSSSCG00000007547	ADAP1
3	400000	500000	1.77788	chr3	497609	587340	ENSSSCT00000025025	ENSSSCG00000024382	LOC100738140
3	7800000	7900000	1.79453	chr3	7811251	7833017	ENSSSCT00000008404	ENSSSCG00000007664	AGFG2
3	7800000	7900000	1.79453	chr3	7837928	7839602	ENSSSCT00000008405	ENSSSCG00000007665	LOC100515824
3	7800000	7900000	1.79453	chr3	7843515	7906079	ENSSSCT00000008407	ENSSSCG00000007667	LOC100737712
3	10900000	11000000	1.96673	chr3	10929441	10935871	ENSSSCT00000032354	ENSSSCG00000025858	LOC100628118
3	10900000	11000000	1.96673	chr3	10936404	10962039	ENSSSCT00000025955	ENSSSCG00000030378	LIMK1
3	38300000	38400000	2.02274	chr3	38281491	38305772	ENSSSCT00000008682	ENSSSCG00000007922
3	38300000	38400000	2.02274	chr3	38281563	38305769	ENSSSCT00000008683	ENSSSCG00000007922
3	38300000	38400000	2.02274	chr3	38313584	38314246	ENSSSCT00000008681	ENSSSCG00000007921
3	38300000	38400000	2.02274	chr3	38315842	38330692	ENSSSCT00000008680	ENSSSCG00000007920	FAM86A
3	38300000	38400000	2.02274	chr3	38330712	38345736	ENSSSCT00000008679	ENSSSCG00000007919	ALG1
3	38300000	38400000	2.02274	chr3	38352515	38371018	ENSSSCT00000031769	ENSSSCG00000025072	C3H16orf89
3	38300000	38400000	2.02274	chr3	38384354	38394622	ENSSSCT00000008686	ENSSSCG00000007925	NAGPA
3	41800000	41900000	2.00466	chr3	41772604	41834839	ENSSSCT00000008789	ENSSSCG00000008020	IFT140
3	41800000	41900000	2.00466	chr3	41806106	41818919	ENSSSCT00000008790	ENSSSCG00000008021	TMEM204
3	41800000	41900000	2.00466	chr3	41835709	41844542	ENSSSCT00000008791	ENSSSCG00000008022	TELO2
3	41800000	41900000	2.00466	chr3	41835709	41844542	ENSSSCT00000029134	ENSSSCG00000008022	TELO2
3	41800000	41900000	2.00466	chr3	41862752	41884161	ENSSSCT00000008793	ENSSSCG00000008024
3	41800000	41900000	2.00466	chr3	41885564	41894577	ENSSSCT00000030926	ENSSSCG00000026673	LOC100522069
3	50000000	50100000	2.53381	chr3	50008177	50034005	ENSSSCT00000027549	ENSSSCG00000028691	LOC100623656
3	54900000	55000000	1.97372	chr3	54901370	54919900	ENSSSCT00000030337	ENSSSCG00000028331	IL1R2
3	54900000	55000000	1.97372	chr3	54939543	54952578	ENSSSCT00000008940	ENSSSCG00000008163	LOC100516362
3	57200000	57300000	2.42876	chr3	57260837	57317438	ENSSSCT00000008956	ENSSSCG00000008178	AFF3
3	57300000	57400000	2.19178	chr3	57260837	57317438	ENSSSCT00000008956	ENSSSCG00000008178	AFF3
3	57300000	57400000	2.19178	chr3	57369146	57499546	ENSSSCT00000008958	ENSSSCG00000008179	REV1
3	57400000	57500000	2.04988	chr3	57369146	57499546	ENSSSCT00000008958	ENSSSCG00000008179	REV1
3	57400000	57500000	2.04988	chr3	57496093	57541127	ENSSSCT00000008959	ENSSSCG00000008180	EIF5B
3	57400000	57500000	2.04988	chr3	57496093	57541127	ENSSSCT00000022947	ENSSSCG00000008180	EIF5B
3	59400000	59500000	1.81475	chr3	59447359	59466964	ENSSSCT00000008982	ENSSSCG00000008201	CNNM3
3	59400000	59500000	1.81475	chr3	59471373	59488693	ENSSSCT00000008980	ENSSSCG00000008199	LOC100511809
3	61200000	61300000	2.20306	chr3	61248708	61263951	ENSSSCT00000030403	ENSSSCG00000021746	MRPL35
3	61200000	61300000	2.20306	chr3	61264820	61326096	ENSSSCT00000029906	ENSSSCG00000023710	LOC100522432
3	61200000	61300000	2.20306	chr3	61281284	61281391	ENSSSCT00000030849	ENSSSCG00000029015
3	61300000	61400000	2.36933	chr3	61264820	61326096	ENSSSCT00000029906	ENSSSCG00000023710	LOC100522432
3	62000000	62100000	2.1	chr3	62024700	62035682	ENSSSCT00000009013	ENSSSCG00000008230	ATOH8
3	62000000	62100000	2.1	chr3	62040410	62041243	ENSSSCT00000009014	ENSSSCG00000008231	LOC102163597
3	62000000	62100000	2.1	chr3	62044711	62046534	ENSSSCT00000009015	ENSSSCG00000008232
3	62000000	62100000	2.1	chr3	62045387	62052119	ENSSSCT00000009016	ENSSSCG00000008233	LOC100518777
3	62000000	62100000	2.1	chr3	62059117	62062267	ENSSSCT00000009017	ENSSSCG00000008234
3	62000000	62100000	2.1	chr3	62064530	62080280	ENSSSCT00000009018	ENSSSCG00000008235	LOC100523728
3	114300000	114400000	2.05014	chr3	114305426	114419819	ENSSSCT00000009319	ENSSSCG00000008515	MEMO1
3	114300000	114400000	2.05014	chr3	114372956	114373090	ENSSSCT00000021814	ENSSSCG00000020219
3	114800000	114900000	2.14282	chr3	114856679	114860102	ENSSSCT00000029610	ENSSSCG00000027034
3	114800000	114900000	2.14282	chr3	114886291	114914857	ENSSSCT00000031281	ENSSSCG00000024781	CAPN14
3	120700000	120800000	2.20475	chr3	120766300	120772980	ENSSSCT00000032500	ENSSSCG00000021155	POMC
3	120700000	120800000	2.20475	chr3	120779482	120799552	ENSSSCT00000025548	ENSSSCG00000022933	EFR3B
3	142000000	142100000	1.79226	chr3	142025448	142029668	ENSSSCT00000009472	ENSSSCG00000023135	LOC100515374
3	142000000	142100000	1.79226	chr3	142047136	142071260	ENSSSCT00000022935	ENSSSCG00000024423	TPO
3	142000000	142100000	1.79226	chr3	142047136	142071260	ENSSSCT00000024503	ENSSSCG00000024423	TPO
3	142000000	142100000	1.79226	chr3	142047136	142071260	ENSSSCT00000022499	ENSSSCG00000024423	TPO
3	142000000	142100000	1.79226	chr3	142094002	142181677	ENSSSCT00000009470	ENSSSCG00000008655
4	87900000	88000000	4.20223	chr4	87899772	87908551	ENSSSCT00000006879	ENSSSCG00000022304
4	87900000	88000000	4.20223	chr4	87980698	87989587	ENSSSCT00000006878	ENSSSCG00000030473
4	91800000	91900000	1.8133	chr4	91806409	91825832	ENSSSCT00000006924	ENSSSCG00000006317	LOC100737481
4	91800000	91900000	1.8133	chr4	91887912	91902097	ENSSSCT00000006925	ENSSSCG00000006318	TADA1
4	103100000	103200000	3.52218	chr4	103140713	103276718	ENSSSCT00000007128	ENSSSCG00000006508	ASH1L
4	103100000	103200000	3.52218	chr4	103140713	103276718	ENSSSCT00000026228	ENSSSCG00000006508	ASH1L
4	103200000	103300000	2.37784	chr4	103140713	103276718	ENSSSCT00000007128	ENSSSCG00000006508	ASH1L
4	103200000	103300000	2.37784	chr4	103140713	103276718	ENSSSCT00000026228	ENSSSCG00000006508	ASH1L
4	103200000	103300000	2.37784	chr4	103281416	103290671	ENSSSCT00000007131	ENSSSCG00000006511	RUSC1
4	103200000	103300000	2.37784	chr4	103291797	103304048	ENSSSCT00000007132	ENSSSCG00000006512	FDPS
5	3900000	4000000	1.99964	chr5	3855964	3995674	ENSSSCT00000000052	ENSSSCG00000000047	LOC100737997
5	3900000	4000000	1.99964	chr5	3970211	3977625	ENSSSCT00000000055	ENSSSCG00000000050	NAGA
5	3900000	4000000	1.99964	chr5	3983672	3984452	ENSSSCT00000000054	ENSSSCG00000028502	LOC100737880
5	3900000	4000000	1.99964	chr5	3986310	3990664	ENSSSCT00000000053	ENSSSCG00000023108	LOC100737924
5	6800000	6900000	1.77889	chr5	6829046	6830390	ENSSSCT00000000112	ENSSSCG00000000106	KCNJ4
5	6800000	6900000	1.77889	chr5	6877267	6902921	ENSSSCT00000000113	ENSSSCG00000000107	CSNK1E
5	6800000	6900000	1.77889	chr5	6877267	6896248	ENSSSCT00000022980	ENSSSCG00000000107	CSNK1E
5	8500000	8600000	1.79226	chr5	8553414	8573099	ENSSSCT00000035876	ENSSSCG00000000138	PVALB1
5	8500000	8600000	1.79226	chr5	8555423	8573098	ENSSSCT00000032626	ENSSSCG00000000138	PVALB1
5	8500000	8600000	1.79226	chr5	8555795	8573107	ENSSSCT00000000144	ENSSSCG00000000138	PVALB1
5	13700000	13800000	2.89346	chr5	13687891	13731248	ENSSSCT00000028672	ENSSSCG00000026193	POLR3B
5	13700000	13800000	2.89346	chr5	13733718	13827783	ENSSSCT00000030129	ENSSSCG00000023003	LOC100737037
5	19800000	19900000	2.29176	chr5	19817631	19883430	ENSSSCT00000029055	ENSSSCG00000028267
5	19900000	20000000	2.13366	chr5	19983103	19993994	ENSSSCT00000000303	ENSSSCG00000000282	LOC102158072
5	32200000	32300000	1.86522	chr5	32189994	32291709	ENSSSCT00000028687	ENSSSCG00000023788	TBC1D30
5	32700000	32800000	2.15678	chr5	32716591	32717533	ENSSSCT00000000506	ENSSSCG00000000468	WIF1
5	32700000	32800000	2.15678	chr5	32769686	32836097	ENSSSCT00000000507	ENSSSCG00000000469	LEMD3
5	55200000	55300000	1.88856	chr5	55215629	55229499	ENSSSCT00000000623	ENSSSCG00000000579	GOLT1B
5	55200000	55300000	1.88856	chr5	55229614	55272155	ENSSSCT00000000624	ENSSSCG00000000580	RECQL
5	55200000	55300000	1.88856	chr5	55270408	55298002	ENSSSCT00000000627	ENSSSCG00000000583	PYROXD1
5	57800000	57900000	2.03801	chr5	57747751	58107859	ENSSSCT00000027538	ENSSSCG00000000591	PIK3C2G
5	57800000	57900000	2.03801	chr5	57747751	58107859	ENSSSCT00000031285	ENSSSCG00000000591	PIK3C2G
5	57800000	57900000	2.03801	chr5	57747751	58107859	ENSSSCT00000000636	ENSSSCG00000000591	PIK3C2G
5	57900000	58000000	4.06758	chr5	57747751	58107859	ENSSSCT00000027538	ENSSSCG00000000591	PIK3C2G
5	57900000	58000000	4.06758	chr5	57747751	58107859	ENSSSCT00000031285	ENSSSCG00000000591	PIK3C2G
5	57900000	58000000	4.06758	chr5	57747751	58107859	ENSSSCT00000000636	ENSSSCG00000000591	PIK3C2G
5	58000000	58100000	2.7316	chr5	57747751	58107859	ENSSSCT00000027538	ENSSSCG00000000591	PIK3C2G
5	58000000	58100000	2.7316	chr5	57747751	58107859	ENSSSCT00000031285	ENSSSCG00000000591	PIK3C2G
5	58000000	58100000	2.7316	chr5	57747751	58107859	ENSSSCT00000000636	ENSSSCG00000000591	PIK3C2G
6	300000	400000	1.91784	chr6	285351	369193	ENSSSCT00000002924	ENSSSCG00000002635	LOC102158766
6	300000	400000	1.91784	chr6	293309	303331	ENSSSCT00000002930	ENSSSCG00000002640	DEF8
6	300000	400000	1.91784	chr6	378731	425579	ENSSSCT00000031647	ENSSSCG00000024687	FANCA
6	1400000	1500000	2.59896	chr6	1447399	1447506	ENSSSCT00000026148	ENSSSCG00000024490
6	59700000	59800000	1.96961	chr6	59558202	59728165	ENSSSCT00000025435	ENSSSCG00000021490
6	59700000	59800000	1.96961	chr6	59773506	59795001	ENSSSCT00000030569	ENSSSCG00000024223	ARHGEF16
6	77000000	77100000	1.93662	chr6	77047030	77082452	ENSSSCT00000025115	ENSSSCG00000024172	PAFAH2
6	77000000	77100000	1.93662	chr6	77097064	77111217	ENSSSCT00000030578	ENSSSCG00000029558	EXTL1
6	98600000	98700000	1.90266	chr6	98657168	98685782	ENSSSCT00000025797	ENSSSCG00000027498	LOC100620087
6	98700000	98800000	2.50329	chr6	98713996	98861692	ENSSSCT00000029907	ENSSSCG00000021893	ROCK1
6	98700000	98800000	2.50329	chr6	98713996	98861692	ENSSSCT00000026467	ENSSSCG00000021893	ROCK1
6	98800000	98900000	2.91262	chr6	98713996	98861692	ENSSSCT00000029907	ENSSSCG00000021893	ROCK1
6	98800000	98900000	2.91262	chr6	98713996	98861692	ENSSSCT00000026467	ENSSSCG00000021893	ROCK1
6	98800000	98900000	2.91262	chr6	98878915	98880511	ENSSSCT00000027802	ENSSSCG00000026051
6	99100000	99200000	2.42344	chr6	99075906	99200352	ENSSSCT00000004098	ENSSSCG00000003699
6	101400000	101500000	1.87096	chr6	101420992	101498019	ENSSSCT00000004108	ENSSSCG00000003709	LAMA3
6	101400000	101500000	1.87096	chr6	101420992	101498019	ENSSSCT00000024191	ENSSSCG00000003709	LAMA3
6	101800000	101900000	2.73474	chr6	101663950	101813591	ENSSSCT00000004111	ENSSSCG00000003712	OSBPL1A
6	101800000	101900000	2.73474	chr6	101832382	101832489	ENSSSCT00000024813	ENSSSCG00000023170
6	101800000	101900000	2.73474	chr6	101844431	101844966	ENSSSCT00000028671	ENSSSCG00000030248
6	112600000	112700000	2.25451	chr6	112593222	112614675	ENSSSCT00000004146	ENSSSCG00000026522	LOC100520083
6	132600000	132700000	2.59743	chr6	132544631	132612363	ENSSSCT00000027842	ENSSSCG00000023754	LOC102163005
7	300000	400000	3.33601	chr7	363707	523053	ENSSSCT00000001080	ENSSSCG00000000990	LOC100156357
7	300000	400000	3.33601	chr7	379345	390866	ENSSSCT00000029099	ENSSSCG00000026101
7	300000	400000	3.33601	chr7	398241	405844	ENSSSCT00000025378	ENSSSCG00000022727
7	61200000	61300000	2.10102	chr7	61265679	61303086	ENSSSCT00000002089	ENSSSCG00000001864
7	61800000	61900000	1.81162	chr7	61838183	61879148	ENSSSCT00000036661	ENSSSCG00000001867	PSTPIP1
7	61800000	61900000	1.81162	chr7	61838195	61880668	ENSSSCT00000033134	ENSSSCG00000001867	PSTPIP1
7	61800000	61900000	1.81162	chr7	61838195	61880668	ENSSSCT00000002092	ENSSSCG00000001867	PSTPIP1
7	61800000	61900000	1.81162	chr7	61873762	61880668	ENSSSCT00000035533	ENSSSCG00000001867	PSTPIP1
7	61800000	61900000	1.81162	chr7	61897535	61922973	ENSSSCT00000002093	ENSSSCG00000001868	TSPAN3
7	63900000	64000000	2.81071	chr7	63942641	63965635	ENSSSCT00000002138	ENSSSCG00000001909	LOC100153335
7	63900000	64000000	2.81071	chr7	63967906	63971166	ENSSSCT00000002139	ENSSSCG00000001910	MPI/7
7	63900000	64000000	2.81071	chr7	63969147	63970234	ENSSSCT00000035666	ENSSSCG00000001910	MPI/7
7	63900000	64000000	2.81071	chr7	63969472	63970638	ENSSSCT00000036680	ENSSSCG00000001910	MPI/7
7	63900000	64000000	2.81071	chr7	63969572	63970197	ENSSSCT00000035408	ENSSSCG00000001910	MPI/7
7	64100000	64200000	2.40052	chr7	64102993	64126775	ENSSSCT00000002143	ENSSSCG00000001914	LOXL1
7	64100000	64200000	2.40052	chr7	64157340	64170308	ENSSSCT00000002144	ENSSSCG00000001915	TBC1D21
7	64300000	64400000	2.21324	chr7	64342171	64354032	ENSSSCT00000002145	ENSSSCG00000001916	C7H15orf59
7	65100000	65200000	1.96354	chr7	65150182	65267689	ENSSSCT00000002153	ENSSSCG00000001924	BBS4
7	65100000	65200000	1.96354	chr7	65167883	65205814	ENSSSCT00000002151	ENSSSCG00000001922
7	65200000	65300000	2.74612	chr7	65150182	65267689	ENSSSCT00000002153	ENSSSCG00000001924	BBS4
7	65200000	65300000	2.74612	chr7	65167883	65205814	ENSSSCT00000002151	ENSSSCG00000001922
7	65200000	65300000	2.74612	chr7	65276524	65285118	ENSSSCT00000002154	ENSSSCG00000001925	ADPGK
7	65200000	65300000	2.74612	chr7	65299898	65366310	ENSSSCT00000030450	ENSSSCG00000023188
7	65300000	65400000	1.77089	chr7	65299898	65366310	ENSSSCT00000030450	ENSSSCG00000023188
7	65300000	65400000	1.77089	chr7	65396357	65407914	ENSSSCT00000002155	ENSSSCG00000001926	TMEM202
7	70000000	70100000	2.04067	chr7	70005844	70006008	ENSSSCT00000032058	ENSSSCG00000030181
7	70000000	70100000	2.04067	chr7	70017570	70017734	ENSSSCT00000020434	ENSSSCG00000024478
7	70000000	70100000	2.04067	chr7	70022592	70022756	ENSSSCT00000029469	ENSSSCG00000027708
7	70000000	70100000	2.04067	chr7	70027843	70050941	ENSSSCT00000002193	ENSSSCG00000001960	EAPP
7	70000000	70100000	2.04067	chr7	70090722	70112537	ENSSSCT00000026165	ENSSSCG00000025386	SPTSSA
7	101900000	102000000	2.12767	chr7	101881457	102041627	ENSSSCT00000002596	ENSSSCG00000002333	DPF3
7	102200000	102300000	2.25176	chr7	102193921	102258991	ENSSSCT00000032106	ENSSSCG00000028663	RBM25
7	102200000	102300000	2.25176	chr7	102265873	102360338	ENSSSCT00000002603	ENSSSCG00000002340	PSEN1
7	102200000	102300000	2.25176	chr7	102278723	102306267	ENSSSCT00000035550	ENSSSCG00000002340	PSEN1
8	43000000	43100000	1.78571	chr8	43008335	43046215	ENSSSCT00000009678	ENSSSCG00000008841
8	43000000	43100000	1.78571	chr8	43018348	43046213	ENSSSCT00000034014	ENSSSCG00000008841
8	43000000	43100000	1.78571	chr8	43067822	43081688	ENSSSCT00000028611	ENSSSCG00000028873	LOC100627123
8	43000000	43100000	1.78571	chr8	43078605	43078712	ENSSSCT00000026280	ENSSSCG00000024601
8	57600000	57700000	2.03282	chr8	57628887	57634389	ENSSSCT00000009741	ENSSSCG00000008898	HOPX
8	57700000	57800000	1.86879	chr8	57773542	57782897	ENSSSCT00000009743	ENSSSCG00000008899	ARL9
8	57700000	57800000	1.86879	chr8	57787133	57820894	ENSSSCT00000009744	ENSSSCG00000008900	SRP72
8	64000000	64100000	4.8468	chr8	64099923	64100490	ENSSSCT00000009760	ENSSSCG00000008914
8	70600000	70700000	3.20235	chr8	70584970	70615383	ENSSSCT00000009783	ENSSSCG00000008935	UGT2B17
8	70600000	70700000	3.20235	chr8	70635235	70642613	ENSSSCT00000026645	ENSSSCG00000023553
8	70600000	70700000	3.20235	chr8	70690432	70703495	ENSSSCT00000026797	ENSSSCG00000030074	UGT2B31
8	78900000	79000000	2.57556	chr8	78937894	78939143	ENSSSCT00000026548	ENSSSCG00000028901	FGA
8	78900000	79000000	2.57556	chr8	78952693	78961878	ENSSSCT00000009854	ENSSSCG00000008997	FGB
8	78900000	79000000	2.57556	chr8	78969471	78985250	ENSSSCT00000026188	ENSSSCG00000023216
8	78900000	79000000	2.57556	chr8	78969471	78985250	ENSSSCT00000030462	ENSSSCG00000023216
8	127200000	127300000	2.45855	chr8	127191817	127203830	ENSSSCT00000010039	ENSSSCG00000029822	UBE2D2
8	127200000	127300000	2.45855	chr8	127225123	127259015	ENSSSCT00000030724	ENSSSCG00000026525
8	127200000	127300000	2.45855	chr8	127285158	127302023	ENSSSCT00000022613	ENSSSCG00000028860
8	127300000	127400000	1.77265	chr8	127285158	127302023	ENSSSCT00000022613	ENSSSCG00000028860
8	127300000	127400000	1.77265	chr8	127365659	127368850	ENSSSCT00000033438	ENSSSCG00000030957	NFKB1
8	133500000	133600000	1.76279	chr8	133590838	133590973	ENSSSCT00000020193	ENSSSCG00000018598
8	137900000	138000000	1.88465	chr8	137999911	138134462	ENSSSCT00000025293	ENSSSCG00000022986	LOC100738411
8	144600000	144700000	2.59303	chr8	144575294	144609204	ENSSSCT00000010121	ENSSSCG00000009241	COPS4
8	144600000	144700000	2.59303	chr8	144625739	144693405	ENSSSCT00000029534	ENSSSCG00000009242	LIN54
8	144600000	144700000	2.59303	chr8	144626265	144626341	ENSSSCT00000022000	ENSSSCG00000020405
8	144600000	144700000	2.59303	chr8	144628598	144693405	ENSSSCT00000010122	ENSSSCG00000009242	LIN54
8	144600000	144700000	2.59303	chr8	144699083	144708830	ENSSSCT00000010123	ENSSSCG00000009243	THAP9
8	144800000	144900000	1.8452	chr8	144739679	144855816	ENSSSCT00000010124	ENSSSCG00000009244	LOC100737758
8	144800000	144900000	1.8452	chr8	144868127	145004045	ENSSSCT00000010125	ENSSSCG00000009245	SCD5
9	40900000	41000000	2.35891	chr9	40925894	40945439	ENSSSCT00000016371	ENSSSCG00000015007	ATM
9	40900000	41000000	2.35891	chr9	40926058	40942919	ENSSSCT00000034631	ENSSSCG00000015007	ATM
9	40900000	41000000	2.35891	chr9	40955239	40995796	ENSSSCT00000016372	ENSSSCG00000015008	C9H11orf65
9	67900000	68000000	2.49042	chr9	67987236	67987372	ENSSSCT00000021608	ENSSSCG00000020013
9	71000000	71100000	2.37913	chr9	71059334	71080678	ENSSSCT00000016645	ENSSSCG00000015276	ETNK2
9	71000000	71100000	2.37913	chr9	71086951	71095772	ENSSSCT00000016646	ENSSSCG00000015277
9	71200000	71300000	1.83412	chr9	71201634	71282250	ENSSSCT00000016652	ENSSSCG00000015281
9	71500000	71600000	2.87338	chr9	71509461	71546547	ENSSSCT00000030810	ENSSSCG00000015284
9	71500000	71600000	2.87338	chr9	71509461	71546547	ENSSSCT00000016655	ENSSSCG00000015284
9	72100000	72200000	1.77014	chr9	72057961	72117189	ENSSSCT00000016657	ENSSSCG00000015286	DSTYK
9	72100000	72200000	1.77014	chr9	72118842	72118948	ENSSSCT00000020532	ENSSSCG00000021421
9	72100000	72200000	1.77014	chr9	72145486	72173687	ENSSSCT00000016658	ENSSSCG00000015287	TMCC2
9	150000000	150100000	2.02503	chr9	150042013	150042703	ENSSSCT00000017023	ENSSSCG00000015629
9	150000000	150100000	2.02503	chr9	150065705	150067733	ENSSSCT00000024930	ENSSSCG00000023303	FIGNL1
9	150000000	150100000	2.02503	chr9	150076904	150234100	ENSSSCT00000025860	ENSSSCG00000022009	DDC
9	150000000	150100000	2.02503	chr9	150076904	150234100	ENSSSCT00000028029	ENSSSCG00000022009	DDC
10	20300000	20400000	2.06204	chr10	20398642	20755968	ENSSSCT00000026658	ENSSSCG00000010879	KIF26B
10	20300000	20400000	2.06204	chr10	20398642	20755953	ENSSSCT00000011902	ENSSSCG00000010879	KIF26B
10	71700000	71800000	2.74129	chr10	71747463	71761223	ENSSSCT00000028251	ENSSSCG00000028982	AKR1CL1
10	71700000	71800000	2.74129	chr10	71767767	71768188	ENSSSCT00000012192	ENSSSCG00000011140
10	71700000	71800000	2.74129	chr10	71777267	71778067	ENSSSCT00000024735	ENSSSCG00000023092	LOC100516639
12	20800000	20900000	1.91351	chr12	20835846	20863349	ENSSSCT00000018948	ENSSSCG00000017406	STAT5B
12	20800000	20900000	1.91351	chr12	20871710	20875742	ENSSSCT00000018949	ENSSSCG00000017407	GHDC
12	20800000	20900000	1.91351	chr12	20878669	20880565	ENSSSCT00000018952	ENSSSCG00000017410	HCRT
12	20800000	20900000	1.91351	chr12	20883454	20900739	ENSSSCT00000035893	ENSSSCG00000017411	KCNH4
12	20800000	20900000	1.91351	chr12	20883643	20900470	ENSSSCT00000018953	ENSSSCG00000017411	KCNH4
12	54800000	54900000	2.66094	chr12	54811259	54816695	ENSSSCT00000026401	ENSSSCG00000023915
12	54800000	54900000	2.66094	chr12	54826387	54828678	ENSSSCT00000019518	ENSSSCG00000017934	CLDN7
12	54800000	54900000	2.66094	chr12	54828953	54835236	ENSSSCT00000031060	ENSSSCG00000027514	LOC100517780
12	54800000	54900000	2.66094	chr12	54835375	54841331	ENSSSCT00000019519	ENSSSCG00000017935
12	54800000	54900000	2.66094	chr12	54842363	54844400	ENSSSCT00000019520	ENSSSCG00000017936	GABARAP
12	54800000	54900000	2.66094	chr12	54845281	54848052	ENSSSCT00000019521	ENSSSCG00000017937
12	54800000	54900000	2.66094	chr12	54848401	54851912	ENSSSCT00000031190	ENSSSCG00000023286
12	54800000	54900000	2.66094	chr12	54859684	54863767	ENSSSCT00000019531	ENSSSCG00000017947	LOC100622764
12	54800000	54900000	2.66094	chr12	54860461	54860541	ENSSSCT00000019799	ENSSSCG00000018204	MIR324
12	54800000	54900000	2.66094	chr12	54864993	54888633	ENSSSCT00000022437	ENSSSCG00000029302
12	54800000	54900000	2.66094	chr12	54889098	54894307	ENSSSCT00000019522	ENSSSCG00000017938	LOC100736899
12	56300000	56400000	1.85457	chr12	56296883	56354840	ENSSSCT00000019572	ENSSSCG00000017986	NDEL1
12	56300000	56400000	1.85457	chr12	56304847	56304954	ENSSSCT00000025500	ENSSSCG00000023864
12	56300000	56400000	1.85457	chr12	56307091	56354840	ENSSSCT00000028487	ENSSSCG00000017986	NDEL1
12	56300000	56400000	1.85457	chr12	56343351	56375700	ENSSSCT00000025354	ENSSSCG00000027341	LOC100621981
13	38900000	39000000	1.89825	chr13	38902165	38905078	ENSSSCT00000028189	ENSSSCG00000023290
13	38900000	39000000	1.89825	chr13	38912025	38915612	ENSSSCT00000031274	ENSSSCG00000023387
13	38900000	39000000	1.89825	chr13	38916931	38919561	ENSSSCT00000025133	ENSSSCG00000028799
13	38900000	39000000	1.89825	chr13	38919572	38923759	ENSSSCT00000032139	ENSSSCG00000024925
13	38900000	39000000	1.89825	chr13	38940632	38980318	ENSSSCT00000012536	ENSSSCG00000011455	CACNA1D
13	38900000	39000000	1.89825	chr13	38984350	39019037	ENSSSCT00000012537	ENSSSCG00000011456	CHDH
13	38900000	39000000	1.89825	chr13	38996368	38996486	ENSSSCT00000021069	ENSSSCG00000019474
13	48200000	48300000	2.01981	chr13	48113350	48520759	ENSSSCT00000012572	ENSSSCG00000011489
13	48300000	48400000	1.90671	chr13	48113350	48520759	ENSSSCT00000012572	ENSSSCG00000011489
13	48400000	48500000	1.94493	chr13	48113350	48520759	ENSSSCT00000012572	ENSSSCG00000011489
13	83000000	83100000	2.20781	chr13	83024709	83040145	ENSSSCT00000012744	ENSSSCG00000011643
13	88100000	88200000	1.81101	chr13	88098167	88111928	ENSSSCT00000024168	ENSSSCG00000030661	LOC100739453
13	89600000	89700000	1.81544	chr13	89609654	89630435	ENSSSCT00000012774	ENSSSCG00000011669	SLC25A36
13	89600000	89700000	1.81544	chr13	89609654	89630435	ENSSSCT00000030064	ENSSSCG00000011669	SLC25A36
13	89600000	89700000	1.81544	chr13	89615460	89615563	ENSSSCT00000021586	ENSSSCG00000019991
13	106500000	106600000	2.09528	chr13	106386537	106580728	ENSSSCT00000030951	ENSSSCG00000030454
13	110300000	110400000	1.84511	chr13	110373482	110373669	ENSSSCT00000025078	ENSSSCG00000023458
13	114900000	115000000	1.82667	chr13	114867790	114902088	ENSSSCT00000012848	ENSSSCG00000011737	SERPINI2
13	114900000	115000000	1.82667	chr13	114946334	115027211	ENSSSCT00000012849	ENSSSCG00000011738
13	115000000	115100000	1.80225	chr13	114946334	115027211	ENSSSCT00000012849	ENSSSCG00000011738
13	115000000	115100000	1.80225	chr13	115080075	115120773	ENSSSCT00000012850	ENSSSCG00000011739	PDCD10
13	158200000	158300000	1.83887	chr13	158291044	158292996	ENSSSCT00000031782	ENSSSCG00000030335
13	201200000	201300000	1.91424	chr13	201245481	201245566	ENSSSCT00000028194	ENSSSCG00000026439
14	2500000	2600000	8.30363	chr14	2517518	2517620	ENSSSCT00000031622	ENSSSCG00000029777
14	25600000	25700000	2.35156	chr14	25517651	25788741	ENSSSCT00000010684	ENSSSCG00000009745	LOC100736874
14	27700000	27800000	1.99045	chr14	27770799	27803579	ENSSSCT00000031300	ENSSSCG00000025820	SLC15A4
14	52500000	52600000	2.2129	chr14	52520072	52524888	ENSSSCT00000025174	ENSSSCG00000022146	LOC102159727
14	52500000	52600000	2.2129	chr14	52555344	52570023	ENSSSCT00000025366	ENSSSCG00000024860
14	52500000	52600000	2.2129	chr14	52572950	52597241	ENSSSCT00000011007	ENSSSCG00000010046	GNAZ
14	52600000	52700000	1.88959	chr14	52602395	52606688	ENSSSCT00000011008	ENSSSCG00000010047	RTDR1
14	52600000	52700000	1.88959	chr14	52612178	52623567	ENSSSCT00000011009	ENSSSCG00000010048	RAB36
14	52700000	52800000	2.80386	chr14	52719299	52771846	ENSSSCT00000011013	ENSSSCG00000010052	BCR
14	52700000	52800000	2.80386	chr14	52782654	52909779	ENSSSCT00000011014	ENSSSCG00000010053	SPECC1L
14	54100000	54200000	1.82878	chr14	54169496	54205605	ENSSSCT00000011069	ENSSSCG00000010108	LOC100737324
14	55200000	55300000	1.852	chr14	55216377	55217799	ENSSSCT00000011101	ENSSSCG00000010140	RTN4R
14	62800000	62900000	2.04023	chr14	62841680	62841807	ENSSSCT00000022103	ENSSSCG00000025397
15	104700000	104800000	2.73548	chr15	104766466	104767033	ENSSSCT00000030656	ENSSSCG00000028832
15	104900000	105000000	4.98648	chr15	104937711	104937790	ENSSSCT00000020686	ENSSSCG00000028263
15	104900000	105000000	4.98648	chr15	104976731	104996115	ENSSSCT00000017465	ENSSSCG00000016040	LOC100737517
15	105100000	105200000	4.77759	chr15	105176050	105198202	ENSSSCT00000029842	ENSSSCG00000027221	LOC100737517
15	129300000	129400000	1.89408	chr15	129317543	129317717	ENSSSCT00000023672	ENSSSCG00000025863
15	129300000	129400000	1.89408	chr15	129321536	129345591	ENSSSCT00000017603	ENSSSCG00000016168	VWC2L
15	145700000	145800000	1.87447	chr15	145685645	145740996	ENSSSCT00000024888	ENSSSCG00000023994	ARMC9
15	145700000	145800000	1.87447	chr15	145786759	145805665	ENSSSCT00000028403	ENSSSCG00000025279
15	146300000	146400000	2.01745	chr15	146347595	146350879	ENSSSCT00000028969	ENSSSCG00000026852	NPPC
15	146300000	146400000	2.01745	chr15	146381890	146596424	ENSSSCT00000026575	ENSSSCG00000022177	DIS3L2
15	146400000	146500000	1.99242	chr15	146381890	146596424	ENSSSCT00000026575	ENSSSCG00000022177	DIS3L2
15	147200000	147300000	1.85636	chr15	147281210	147314281	ENSSSCT00000026011	ENSSSCG00000022612	LOC100738429
15	148400000	148500000	1.85335	chr15	148216755	148418220	ENSSSCT00000017757	ENSSSCG00000016306	USP40
15	148400000	148500000	1.85335	chr15	148348150	148418220	ENSSSCT00000017759	ENSSSCG00000016306	USP40
15	148400000	148500000	1.85335	chr15	148362576	148418220	ENSSSCT00000017758	ENSSSCG00000016306	USP40
15	148400000	148500000	1.85335	chr15	148493625	148495090	ENSSSCT00000028103	ENSSSCG00000025609
15	148400000	148500000	1.85335	chr15	148493679	148494586	ENSSSCT00000022667	ENSSSCG00000025609
16	51100000	51200000	2.13386	chr16	51155618	51165856	ENSSSCT00000024108	ENSSSCG00000029326	CCNB1
16	51100000	51200000	2.13386	chr16	51183109	51219031	ENSSSCT00000029407	ENSSSCG00000022430	SLC30A5
16	51500000	51600000	1.77509	chr16	51499064	51507622	ENSSSCT00000028212	ENSSSCG00000027784
16	51500000	51600000	1.77509	chr16	51547446	51598581	ENSSSCT00000027610	ENSSSCG00000021514	OCLN
16	51500000	51600000	1.77509	chr16	51580354	51580461	ENSSSCT00000029127	ENSSSCG00000027380
16	51600000	51700000	2.23266	chr16	51605571	51629162	ENSSSCT00000023904	ENSSSCG00000028786	GTF2H2
16	51600000	51700000	2.23266	chr16	51686211	51724239	ENSSSCT00000018479	ENSSSCG00000016970	SMN1
17	32600000	32700000	1.81714	chr17	32685045	32685146	ENSSSCT00000021597	ENSSSCG00000020820
17	38200000	38300000	2.55773	chr17	38203937	38213983	ENSSSCT00000035261	ENSSSCG00000007185	LOC100514740
17	38200000	38300000	2.55773	chr17	38203938	38213777	ENSSSCT00000007861	ENSSSCG00000007185	LOC100514740
17	38200000	38300000	2.55773	chr17	38203939	38213877	ENSSSCT00000034143	ENSSSCG00000007185	LOC100514740
17	38200000	38300000	2.55773	chr17	38203940	38213779	ENSSSCT00000033640	ENSSSCG00000007185	LOC100514740
17	38200000	38300000	2.55773	chr17	38229906	38258220	ENSSSCT00000026498	ENSSSCG00000021795
17	38200000	38300000	2.55773	chr17	38248845	38253584	ENSSSCT00000007862	ENSSSCG00000007186	LOC100739854
17	38200000	38300000	2.55773	chr17	38274483	38281913	ENSSSCT00000007856	ENSSSCG00000007181	LOC100736623
17	38300000	38400000	3.47607	chr17	38376804	38418953	ENSSSCT00000031760	ENSSSCG00000023583	SNPH
17	38400000	38500000	1.78598	chr17	38376804	38418953	ENSSSCT00000031760	ENSSSCG00000023583	SNPH
17	38400000	38500000	1.78598	chr17	38419446	38437273	ENSSSCT00000023137	ENSSSCG00000007189	SDCBP2
17	38400000	38500000	1.78598	chr17	38419446	38437273	ENSSSCT00000007866	ENSSSCG00000007189	SDCBP2
17	38400000	38500000	1.78598	chr17	38470179	38495437	ENSSSCT00000007865	ENSSSCG00000007188	LOC654323
17	38500000	38600000	2.06544	chr17	38513368	38535941	ENSSSCT00000007863	ENSSSCG00000007187	NSFL1C
17	38500000	38600000	2.06544	chr17	38591103	38608433	ENSSSCT00000007870	ENSSSCG00000007191	RAD21L1
17	38600000	38700000	1.80882	chr17	38591103	38608433	ENSSSCT00000007870	ENSSSCG00000007191	RAD21L1
17	38600000	38700000	1.80882	chr17	38632918	38635409	ENSSSCT00000007871	ENSSSCG00000007192	C17H20orf202
17	38600000	38700000	1.80882	chr17	38648735	38653498	ENSSSCT00000007872	ENSSSCG00000025014	LOC100737119
17	38600000	38700000	1.80882	chr17	38667377	38711350	ENSSSCT00000022554	ENSSSCG00000020887	PSMF1
17	38700000	38800000	3.42194	chr17	38667377	38711350	ENSSSCT00000022554	ENSSSCG00000020887	PSMF1
17	38800000	38900000	3.46143	chr17	38849179	38855792	ENSSSCT00000007876	ENSSSCG00000007197
17	38800000	38900000	3.46143	chr17	38867567	38872329	ENSSSCT00000007875	ENSSSCG00000028205	LOC100737119
17	38800000	38900000	3.46143	chr17	38886206	38930175	ENSSSCT00000026652	ENSSSCG00000025875	PSMF1
17	38900000	39000000	4.91828	chr17	38886206	38930175	ENSSSCT00000026652	ENSSSCG00000025875	PSMF1
17	39000000	39100000	2.57064	chr17	39050615	39062536	ENSSSCT00000007879	ENSSSCG00000007200
17	39000000	39100000	2.57064	chr17	39069491	39114089	ENSSSCT00000007877	ENSSSCG00000007198	ANGPT4
17	44100000	44200000	6.14679	chr17	44151021	44159481	ENSSSCT00000007987	ENSSSCG00000007301
17	44100000	44200000	6.14679	chr17	44163958	44196878	ENSSSCT00000025637	ENSSSCG00000022165
17	44500000	44600000	2.14381	chr17	44543886	44648940	ENSSSCT00000008000	ENSSSCG00000007311	LOC100739444
17	44500000	44600000	2.14381	chr17	44564889	44608892	ENSSSCT00000031797	ENSSSCG00000028378	TZP
17	57900000	58000000	2.06463	chr17	57946111	57947682	ENSSSCT00000026517	ENSSSCG00000024816	CEBPB
18	5500000	5600000	1.94361	chr18	5538429	5550748	ENSSSCT00000025866	ENSSSCG00000020663	KMT2C
18	5500000	5600000	1.94361	chr18	5561824	5586022	ENSSSCT00000026487	ENSSSCG00000022734
18	5500000	5600000	1.94361	chr18	5599807	5634480	ENSSSCT00000017891	ENSSSCG00000016430	GALNT11
18	10500000	10600000	1.80624	chr18	10581477	10643535	ENSSSCT00000028580	ENSSSCG00000026733	LOC100736740
18	16300000	16400000	1.9493	chr18	16057926	16346564	ENSSSCT00000018013	ENSSSCG00000016543	LOC102163641
18	51200000	51300000	2.21587	chr18	51216034	51216102	ENSSSCT00000019872	ENSSSCG00000018277	MIR148A

## Sheet: Table S3
Table S3 197 sweep regions with 171 candidate lncRNAs
Chromosome	Start	End	Fst	Chromosome	Start	End	NONCODE ID
1	65500000	65600000	2.12861	chr1	65542864	65837343	NONSUSG000222
1	148100000	148200000	1.89715	chr1	148154999	148179935	NONSUSG000413
1	148400000	148500000	1.86723	chr1	148409968	148412193	NONSUSG001249
1	153500000	153600000	1.8015	chr1	153516399	153519072	NONSUSG000430
1	153500000	153600000	1.8015	chr1	153516609	153519383	NONSUSG000431
1	153500000	153600000	1.8015	chr1	153517721	153520415	NONSUSG000432
1	153500000	153600000	1.8015	chr1	153518021	153520651	NONSUSG000433
1	153500000	153600000	1.8015	chr1	153518371	153521047	NONSUSG000434
1	173100000	173200000	2.13036	chr1	173110963	173111595	NONSUSG001317
1	200700000	200800000	1.77065	chr1	200724447	200726739	NONSUSG000537
1	224800000	224900000	2.26593	chr1	224757596	224827403	NONSUSG000592
1	224800000	224900000	2.26593	chr1	224762354	225181110	NONSUSG000593
1	224800000	224900000	2.26593	chr1	224822412	225187692	NONSUSG000594
1	224800000	224900000	2.26593	chr1	224760071	224827353	NONSUSG001433
1	236100000	236200000	2.04451	chr1	235989581	237287146	NONSUSG000617
1	236200000	236300000	2.11618	chr1	235989581	237287146	NONSUSG000617
1	236800000	236900000	1.81521	chr1	235989581	237287146	NONSUSG000617
1	236800000	236900000	1.81521	chr1	236866847	236883778	NONSUSG001474
1	307400000	307500000	1.98738	chr1	307471109	307475078	NONSUSG000784
1	307400000	307500000	1.98738	chr1	307499769	307501443	NONSUSG000785
1	307400000	307500000	1.98738	chr1	307452441	307454156	NONSUSG001651
1	307400000	307500000	1.98738	chr1	307467517	307467939	NONSUSG001652
1	307700000	307800000	2.71534	chr1	307725054	307726332	NONSUSG000790
1	307900000	308000000	2.26832	chr1	307984569	307998746	NONSUSG000792
1	307900000	308000000	2.26832	chr1	307824099	308053250	NONSUSG001658
1	307900000	308000000	2.26832	chr1	307997438	308110105	NONSUSG001660
1	308000000	308100000	2.65577	chr1	307824099	308053250	NONSUSG001658
1	308000000	308100000	2.65577	chr1	307997438	308110105	NONSUSG001660
2	39000000	39100000	3.15474	chr2	38987434	39139703	NONSUSG008909
3	400000	500000	1.77788	chr3	413659	414155	NONSUSG009311
3	7800000	7900000	1.79453	chr3	7816029	7819773	XLOC_009629
3	7800000	7900000	1.79453	chr3	7826714	7837953	NONSUSG009976
3	7800000	7900000	1.79453	chr3	7839676	7843167	NONSUSG009977
3	10900000	11000000	1.96673	chr3	10864994	10908510	NONSUSG009390
3	10900000	11000000	1.96673	chr3	10925869	10929285	NONSUSG009391
3	10900000	11000000	1.96673	chr3	10962172	10999024	NONSUSG009392
3	10900000	11000000	1.96673	chr3	10914357	10922684	NONSUSG009995
3	10900000	11000000	1.96673	chr3	10933440	10935419	NONSUSG009996
3	12600000	12700000	1.83922	chr3	12602564	12646319	NONSUSG009399
3	50000000	50100000	2.53381	chr3	50008964	50009609	NONSUSG009587
3	50000000	50100000	2.53381	chr3	50026315	50033979	NONSUSG010180
3	50000000	50100000	2.53381	chr3	50075099	50082682	NONSUSG010181
3	52200000	52300000	1.94007	chr3	52226186	52229999	NONSUSG009598
3	52500000	52600000	2.04766	chr3	52447445	52534714	NONSUSG010188
3	52500000	52600000	2.04766	chr3	52546685	52565812	NONSUSG010189
3	54900000	55000000	1.97372	chr3	54954732	54962524	NONSUSG009606
3	57200000	57300000	2.42876	chr3	57200937	57204562	NONSUSG010197
3	59400000	59500000	1.81475	chr3	59467109	59512107	NONSUSG010206
3	62000000	62100000	2.1	chr3	62013816	62015033	NONSUSG010219
3	114800000	114900000	2.14282	chr3	114818784	114820946	NONSUSG010356
3	142500000	142600000	1.9264	chr3	142498903	142525085	NONSUSG009903
3	142500000	142600000	1.9264	chr3	142539972	142547250	NONSUSG009904
3	142500000	142600000	1.9264	chr3	142499776	142502982	NONSUSG010455
3	142500000	142600000	1.9264	chr3	142507108	142513741	NONSUSG010456
3	142500000	142600000	1.9264	chr3	142507707	142515761	NONSUSG010457
3	142500000	142600000	1.9264	chr3	142539976	142550166	NONSUSG010458
4	3200000	3300000	1.79371	chr4	3082026	3215045	NONSUSG010487
4	3200000	3300000	1.79371	chr4	3093001	3225899	NONSUSG010488
4	3200000	3300000	1.79371	chr4	3103540	3236643	NONSUSG010489
4	3200000	3300000	1.79371	chr4	3261958	3325344	NONSUSG010490
4	87900000	88000000	4.20223	chr4	87874237	87915776	NONSUSG010773
4	91800000	91900000	1.8133	chr4	91878515	91882902	NONSUSG010785
4	103100000	103200000	3.52218	chr4	103164696	103165948	NONSUSG010830
5	3900000	4000000	1.99964	chr5	3750701	3957605	NONSUSG011628
5	3900000	4000000	1.99964	chr5	3761055	3966050	NONSUSG011629
5	3900000	4000000	1.99964	chr5	3766155	3970215	NONSUSG011630
5	3900000	4000000	1.99964	chr5	3978349	3986398	NONSUSG012034
5	6800000	6900000	1.77889	chr5	6820565	6871292	NONSUSG011649
5	6800000	6900000	1.77889	chr5	6883323	6885730	NONSUSG012056
5	8500000	8600000	1.79226	chr5	8594377	8601865	NONSUSG011661
5	8500000	8600000	1.79226	chr5	8569734	8593072	NONSUSG012072
5	32200000	32300000	1.86522	chr5	32293497	32343688	NONSUSG011745
5	46400000	46500000	1.88588	chr5	46359302	46745789	NONSUSG012202
5	55200000	55300000	1.88856	chr5	55296901	55321192	NONSUSG011792
5	55200000	55300000	1.88856	chr5	55196566	55202651	NONSUSG012221
5	55200000	55300000	1.88856	chr5	55297037	55299258	NONSUSG012222
5	58000000	58100000	2.7316	chr5	58029689	58032647	NONSUSG011799
5	58300000	58400000	2.24634	chr5	58350105	58360068	NONSUSG011802
5	104800000	104900000	1.89712	chr5	104837928	104838695	NONSUSG012411
6	300000	400000	1.91784	chr6	317129	319321	NONSUSG013106
6	300000	400000	1.91784	chr6	372282	378197	NONSUSG013107
6	34700000	34800000	1.77021	chr6	34774738	34803444	NONSUSG013272
6	59700000	59800000	1.96961	chr6	59710828	59711309	NONSUSG012766
6	59700000	59800000	1.96961	chr6	59732273	59742157	XLOC_013098
6	98700000	98800000	2.50329	chr6	98706861	98708129	NONSUSG013560
6	98800000	98900000	2.91262	chr6	98887186	98892138	NONSUSG012909
6	98900000	99000000	1.99281	chr6	98903171	98940377	NONSUSG013561
6	114000000	114100000	1.92301	chr6	114055088	114057522	XLOC_013293
6	132600000	132700000	2.59743	chr6	132612336	132812640	NONSUSG013629
6	132700000	132800000	1.96552	chr6	132612336	132812640	NONSUSG013629
7	61200000	61300000	2.10102	chr7	61234060	61239244	NONSUSG014004
7	61200000	61300000	2.10102	chr7	61073320	61276823	NONSUSG014520
7	61800000	61900000	1.81162	chr7	61822844	61823692	NONSUSG014005
7	64100000	64200000	2.40052	chr7	64119764	64277399	NONSUSG014018
7	64200000	64300000	2.68126	chr7	64119764	64277399	NONSUSG014018
7	64200000	64300000	2.68126	chr7	64298420	64314738	NONSUSG014019
7	64300000	64400000	2.21324	chr7	64298420	64314738	NONSUSG014019
7	64300000	64400000	2.21324	chr7	64322711	64330938	NONSUSG014020
7	64300000	64400000	2.21324	chr7	64341248	64342509	NONSUSG014021
7	64300000	64400000	2.21324	chr7	64319979	64322573	NONSUSG014530
7	65200000	65300000	2.74612	chr7	65222982	65252740	NONSUSG014022
7	65200000	65300000	2.74612	chr7	65289944	65336525	NONSUSG014023
7	65300000	65400000	1.77089	chr7	65289944	65336525	NONSUSG014023
7	65300000	65400000	1.77089	chr7	65386554	65390637	NONSUSG014531
7	66600000	66700000	1.79209	chr7	66530579	67076089	NONSUSG014533
7	70000000	70100000	2.04067	chr7	70075736	70085833	NONSUSG014542
7	101900000	102000000	2.12767	chr7	101991810	101996511	NONSUSG014126
7	102200000	102300000	2.25176	chr7	102152090	102207173	NONSUSG014127
8	57600000	57700000	2.03282	chr8	57600035	57629202	NONSUSG015352
8	57700000	57800000	1.86879	chr8	57735073	57737706	NONSUSG015353
8	127200000	127300000	2.45855	chr8	127202960	127431900	NONSUSG015537
8	127200000	127300000	2.45855	chr8	127203316	127432301	NONSUSG015538
8	127300000	127400000	1.77265	chr8	127202960	127431900	NONSUSG015537
8	127300000	127400000	1.77265	chr8	127203316	127432301	NONSUSG015538
8	133500000	133600000	1.76279	chr8	133587810	133607659	NONSUSG015561
8	137900000	138000000	1.88465	chr8	137911554	137996167	NONSUSG015573
8	144600000	144700000	2.59303	chr8	144691353	144698636	NONSUSG015618
8	144800000	144900000	1.8452	chr8	144897315	144902908	NONSUSG015620
9	63900000	64000000	2.50221	chr9	63830079	63911600	NONSUSG015907
9	63900000	64000000	2.50221	chr9	63925124	64019896	NONSUSG015908
9	63900000	64000000	2.50221	chr9	63992219	64178578	NONSUSG015909
9	64100000	64200000	2.04362	chr9	63992219	64178578	NONSUSG015909
9	64200000	64300000	1.9411	chr9	64237429	64682869	NONSUSG015912
9	64200000	64300000	1.9411	chr9	64258706	64260915	NONSUSG015913
9	67800000	67900000	1.81467	chr9	67812858	67815234	NONSUSG016464
9	72100000	72200000	1.77014	chr9	72124092	72131496	NONSUSG016470
9	149300000	149400000	2.34275	chr9	149215273	149510179	NONSUSG016713
9	149800000	149900000	2.36024	chr9	149806362	149815829	NONSUSG016173
9	149800000	149900000	2.36024	chr9	149864909	149876461	NONSUSG016174
9	150000000	150100000	2.02503	chr9	150050639	150051655	NONSUSG016720
10	4600000	4700000	2.33295	chr10	4601242	4606163	NONSUSG001992
10	4700000	4800000	2.34808	chr10	4739977	4770682	NONSUSG001993
10	4700000	4800000	2.34808	chr10	4778151	4783576	XLOC_002044
10	71700000	71800000	2.74129	chr10	71758258	71845657	NONSUSG001949
10	71700000	71800000	2.74129	chr10	71758843	71857296	NONSUSG002288
12	20800000	20900000	1.91351	chr12	20830438	20831689	NONSUSG003031
12	20800000	20900000	1.91351	chr12	20840135	20864421	NONSUSG003032
12	20800000	20900000	1.91351	chr12	20831344	20835180	NONSUSG003356
12	56300000	56400000	1.85457	chr12	56136290	56356440	NONSUSG003177
12	56300000	56400000	1.85457	chr12	56379847	56405816	NONSUSG003178
13	83000000	83100000	2.20781	chr13	83034834	83035630	NONSUSG004416
13	83000000	83100000	2.20781	chr13	83067661	83071344	NONSUSG004417
13	89600000	89700000	1.81544	chr13	89691903	89695917	NONSUSG003818
13	114900000	115000000	1.82667	chr13	114903271	114905232	NONSUSG003884
13	138500000	138600000	2.03648	chr13	138319140	138674103	NONSUSG003955
13	138500000	138600000	2.03648	chr13	138571068	138572168	NONSUSG004536
13	146500000	146600000	2.29037	chr13	146522417	146532218	NONSUSG004559
13	158200000	158300000	1.83887	chr13	158283664	158288020	NONSUSG004587
14	52500000	52600000	2.2129	chr14	52499687	52507567	NONSUSG004930
14	52600000	52700000	1.88959	chr14	52617626	52618737	NONSUSG005435
14	55200000	55300000	1.852	chr14	55223000	55224154	NONSUSG004944
15	114500000	114600000	1.9649	chr15	114459210	114693970	NONSUSG006479
15	147200000	147300000	1.85636	chr15	147133393	147223078	NONSUSG006128
16	51100000	51200000	2.13386	chr16	51118180	51151395	NONSUSG007011
16	54400000	54500000	1.98318	chr16	54475142	54481378	NONSUSG007024
17	32600000	32700000	1.81714	chr17	32479785	32867026	NONSUSG007484
17	38200000	38300000	2.55773	chr17	38297224	38298805	NONSUSG007518
17	38300000	38400000	3.47607	chr17	38376693	38407447	NONSUSG007247
17	38400000	38500000	1.78598	chr17	38376693	38407447	NONSUSG007247
17	38400000	38500000	1.78598	chr17	38433509	38436149	NONSUSG007248
17	38400000	38500000	1.78598	chr17	38495461	38507567	NONSUSG007249
17	38400000	38500000	1.78598	chr17	38440433	38445968	NONSUSG007519
17	38500000	38600000	2.06544	chr17	38495461	38507567	NONSUSG007249
17	38700000	38800000	3.42194	chr17	38711429	38751008	NONSUSG007250
17	38700000	38800000	3.42194	chr17	38792038	38799992	NONSUSG007251
17	39000000	39100000	2.57064	chr17	39050512	39314487	NONSUSG007252
17	39000000	39100000	2.57064	chr17	39082771	39084007	XLOC_007454
17	39000000	39100000	2.57064	chr17	39074333	39076131	NONSUSG007520
18	200000	300000	2.72516	chr18	227425	371767	NONSUSG007678
18	200000	300000	2.72516	chr18	231534	262146	NONSUSG007679
18	200000	300000	2.72516	chr18	238053	384656	NONSUSG007680
18	200000	300000	2.72516	chr18	246357	248720	NONSUSG007681
18	200000	300000	2.72516	chr18	263455	293652	NONSUSG007682
18	200000	300000	2.72516	chr18	225876	228570	NONSUSG007926
18	200000	300000	2.72516	chr18	231535	236355	NONSUSG007927
18	200000	300000	2.72516	chr18	239782	241548	NONSUSG007928
18	200000	300000	2.72516	chr18	242995	247582	NONSUSG007929
18	200000	300000	2.72516	chr18	247214	265268	NONSUSG007930
18	2400000	2500000	1.79877	chr18	2472694	2474157	NONSUSG007695
18	2400000	2500000	1.79877	chr18	2407699	2408066	NONSUSG007942
18	2400000	2500000	1.79877	chr18	2476151	2477321	NONSUSG007943
18	10500000	10600000	1.80624	chr18	10533198	10553622	NONSUSG007738
18	10500000	10600000	1.80624	chr18	10563487	10564102	NONSUSG007989
18	51200000	51300000	2.21587	chr18	51179084	51304206	NONSUSG007876
18	51300000	51400000	2.67579	chr18	51179084	51304206	NONSUSG007876

## Sheet: Table S4
Table S4 Comparison of ΔAF per 0.05 bins within various functional regions
			observation		expectation
BinS	BinE	Type	within	without	within	without	P	O-E
0	0.05	intronic	581784	2104758	597036	2.08969e+06	2.25779e-110	-15251.6
0.05	0.1	intronic	639683	2314340	656465	2.2977e+06	1.57834e-121	-16781.8
0.1	0.15	intronic	505851	1805512	513626	1.79775e+06	9.30033e-35	-7775.49
0.15	0.2	intronic	353216	1235963	353148	1.23606e+06	0.887111	67.7369
0.2	0.25	intronic	294288	1031031	294503	1.03079e+06	0.645077	-215.4
0.25	0.3	intronic	294474	1014149	290780	1.01776e+06	1.0772e-14	3694.26
0.3	0.35	intronic	264283	912253	261441	915071	3.15404e-10	2842.14
0.35	0.4	intronic	210647	711081	204814	716872	3.22095e-48	5832.79
0.4	0.45	intronic	192413	632345	183267	641454	2.05797e-129	9146.02
0.45	0.5	intronic	178328	584665	169542	593414	4.26888e-129	8786.38
0.5	0.55	intronic	205328	736757	209334	732693	2.26069e-23	-4006.35
0.55	0.6	intronic	152395	505280	146139	511502	1.10142e-76	6256.11
0.6	0.65	intronic	92013	313491	90112.7	315404	6.53692e-13	1900.34
0.65	0.7	intronic	78052	265163	76265.9	266939	2.40321e-13	1786.07
0.7	0.75	intronic	51151	176330	50550.5	176932	0.00244249	600.549
0.75	0.8	intronic	40166	138070	39608.2	138633	0.00144953	557.776
0.8	0.85	intronic	34613	117173	33727.2	118049	4.88336e-08	885.801
0.85	0.9	intronic	19835	64812	18806.3	65824.2	2.34473e-17	1028.66
0.9	0.95	intronic	14722	48558	14059.9	49211.2	2.7444e-10	662.091
0.95	1	intronic	7764	27245	7780.09	27231.1	0.84087	-16.0875
0	0.05	exonic	13438	2673104	14441.5	2.67228e+06	5.96312e-17	-1003.55
0.05	0.1	exonic	15688	2938335	15879.1	2.93828e+06	0.12938	-191.066
0.1	0.15	exonic	13046	2298317	12424	2.29895e+06	2.19248e-08	622.014
0.15	0.2	exonic	8993	1580186	8542.22	1.58066e+06	9.9782e-07	450.783
0.2	0.25	exonic	7641	1317678	7123.67	1.31817e+06	8.0202e-10	517.329
0.25	0.3	exonic	7528	1301095	7033.6	1.30151e+06	3.50288e-09	494.4
0.3	0.35	exonic	6726	1169810	6323.93	1.17019e+06	4.0182e-07	402.071
0.35	0.4	exonic	5069	916659	4954.2	916732	0.102519	114.799
0.4	0.45	exonic	4416	820342	4433	820288	0.793203	-17.0003
0.45	0.5	exonic	4175	758818	4101	758855	0.247561	73.999
0.5	0.55	exonic	4586	937499	5063.54	936964	1.6546e-11	-477.538
0.55	0.6	exonic	3503	654172	3534.92	654106	0.587108	-31.9181
0.6	0.65	exonic	1986	403518	2179.71	403337	3.1974e-05	-193.713
0.65	0.7	exonic	1652	341563	1844.78	341360	6.73976e-06	-192.778
0.7	0.75	exonic	1078	226403	1222.75	226260	3.31709e-05	-144.753
0.75	0.8	exonic	797	177439	958.074	177283	1.81853e-07	-161.074
0.8	0.85	exonic	688	151098	815.819	150960	7.15298e-06	-127.819
0.85	0.9	exonic	405	84242	454.902	84175.7	0.0187312	-49.902
0.9	0.95	exonic	296	62984	340.092	62931	0.0163863	-44.0917
0.95	1	exonic	148	34861	188.191	34823	0.00331649	-40.1906
0	0.05	UTR3	8041	2678501	8281.78	2.67844e+06	0.0081428	-240.784
0.05	0.1	UTR3	8645	2945378	9106.16	2.94506e+06	1.32327e-06	-461.156
0.1	0.15	UTR3	7054	2304309	7124.77	2.30425e+06	0.401263	-70.7735
0.15	0.2	UTR3	4956	1584223	4898.7	1.58431e+06	0.411423	57.3013
0.2	0.25	UTR3	4128	1321191	4085.21	1.32121e+06	0.502994	42.794
0.25	0.3	UTR3	4134	1304489	4033.55	1.30451e+06	0.113728	100.447
0.3	0.35	UTR3	3857	1172679	3626.58	1.17289e+06	0.000127621	230.421
0.35	0.4	UTR3	2979	918749	2841.08	918845	0.0096134	137.918
0.4	0.45	UTR3	2565	822193	2542.19	822179	0.650781	22.8108
0.45	0.5	UTR3	2516	760477	2351.8	760604	0.000701331	164.202
0.5	0.55	UTR3	2961	939124	2903.78	939123	0.288325	57.2171
0.55	0.6	UTR3	2055	655620	2027.17	655614	0.536419	27.8333
0.6	0.65	UTR3	1254	404250	1250	404267	0.9075	4.00159
0.65	0.7	UTR3	1062	342153	1057.92	342147	0.899928	4.07658
0.7	0.75	UTR3	632	226849	701.211	226781	0.00885677	-69.2109
0.75	0.8	UTR3	528	177708	549.426	177692	0.360257	-21.4258
0.8	0.85	UTR3	467	151319	467.847	151308	0.9617	-0.847077
0.85	0.9	UTR3	276	84371	260.872	84369.7	0.348954	15.1277
0.9	0.95	UTR3	209	63071	195.032	63076.1	0.317126	13.9679
0.95	1	UTR3	94	34915	107.922	34903.3	0.179743	-13.9215
0	0.05	UTR5	866	2685676	1087.59	2.68564e+06	1.82573e-11	-221.593
0.05	0.1	UTR5	1028	2952995	1195.85	2.95297e+06	1.21055e-06	-167.852
0.1	0.15	UTR5	952	2310411	935.65	2.31044e+06	0.59277	16.3498
0.15	0.2	UTR5	635	1588544	643.314	1.58856e+06	0.742824	-8.31429
0.2	0.25	UTR5	575	1324744	536.484	1.32476e+06	0.0963187	38.5164
0.25	0.3	UTR5	623	1308000	529.7	1.30801e+06	5.0385e-05	93.2996
0.3	0.35	UTR5	520	1176016	476.255	1.17604e+06	0.0450065	43.745
0.35	0.4	UTR5	403	921325	373.101	921313	0.121631	29.8992
0.4	0.45	UTR5	364	824394	333.849	824387	0.0989087	30.1508
0.45	0.5	UTR5	347	762646	308.846	762647	0.0299292	38.1537
0.5	0.55	UTR5	437	941648	381.335	941646	0.0043643	55.665
0.55	0.6	UTR5	294	657381	266.215	657375	0.0885754	27.7854
0.6	0.65	UTR5	153	405351	164.154	405353	0.383979	-11.1542
0.65	0.7	UTR5	144	343071	138.93	343066	0.667046	5.06979
0.7	0.75	UTR5	91	227390	92.0855	227390	0.909936	-1.08548
0.75	0.8	UTR5	66	178170	72.1525	178169	0.468871	-6.15252
0.8	0.85	UTR5	68	151718	61.4393	151715	0.402567	6.56068
0.85	0.9	UTR5	54	84593	34.2587	84596.3	0.000744014	19.7413
0.9	0.95	UTR5	35	63245	25.6123	63245.5	0.0636017	9.3877
0.95	1	UTR5	16	34993	14.1726	34997.1	0.627048	1.82736

## Sheet: Table S5
Table S5 Comparison of ΔAF per 0.05 bins within exonic regions
		observation		expectation
BinS	BinE	synonymous	nonsynonymous	synonymous	nonsynonymous	P	O-E
0	0.05	8315	5037	8602.68	4758.54	3.56666e-07	-287.683
0.05	0.1	9551	6020	10032.1	5549.2	2.05394e-15	-481.081
0.1	0.15	8004	4927	8332.07	4608.85	3.50724e-09	-328.065
0.15	0.2	5686	3250	5745.17	3177.92	0.134094	-59.1684
0.2	0.25	4900	2695	4888.43	2704.01	0.810593	11.5728
0.25	0.3	4824	2664	4814.68	2663.22	0.89249	9.31927
0.3	0.35	4421	2250	4298.46	2377.67	0.00129534	122.544
0.35	0.4	3424	1612	3241	1792.74	9.10375e-08	183.004
0.4	0.45	2971	1419	2823.53	1561.82	5.19781e-06	147.473
0.45	0.5	2865	1282	2667.06	1475.27	2.52559e-10	197.944
0.5	0.55	2985	1564	2926.13	1618.58	0.0820089	58.8694
0.55	0.6	2370	1105	2236.76	1237.26	2.62344e-06	133.238
0.6	0.65	1353	616	1266.51	700.567	5.96398e-05	86.485
0.65	0.7	1133	502	1054.89	583.511	3.4194e-05	78.1052
0.7	0.75	744	323	688.086	380.612	0.000270541	55.9136
0.75	0.8	543	244	508.53	281.291	0.00697167	34.4702
0.8	0.85	456	224	438.631	242.627	0.145596	17.369
0.85	0.9	265	131	254.586	140.823	0.291818	10.4145
0.9	0.95	206	87	189.817	104.996	0.0346102	16.1831
0.95	1	88	60	94.9085	52.4982	0.209504	-6.90846

## Sheet: Table S6
Table S6 2999 Meishan-introgressed regions with the average nIBD value > 0.10625
Chromosome	Start	End	nIBD	Chromosome	Start	End	Ensembl gene ID	Ensembl transcript ID	Gene name
1	2400000	2450000	0.151167	chr1	2447571	2457750	ENSSSCT00000004439	ENSSSCG00000004014	DACT2
1	2650000	2660000	0.111167	chr1	2657896	2672308	ENSSSCT00000004442	ENSSSCG00000004017	FRMD1
1	3090000	3110000	0.125514	chr1	3101176	3124301	ENSSSCT00000023133	ENSSSCG00000027404	LOC100514930
1	4380000	4490000	0.155945	chr1	4425763	4427710	ENSSSCT00000028810	ENSSSCG00000029213
1	6380000	6500000	0.117097	chr1	6380697	6487086	ENSSSCT00000004455	ENSSSCG00000004029	QKI
1	7290000	7300000	0.113556	chr1	7197034	7812493	ENSSSCT00000004459	ENSSSCG00000004032	PARK2
1	7550000	7610000	0.110603	chr1	7197034	7812493	ENSSSCT00000004459	ENSSSCG00000004032	PARK2
1	10720000	10730000	0.125305	chr1	10697917	10817553	ENSSSCT00000027733	ENSSSCG00000022710	LOC102162384
1	13570000	13600000	0.144104	chr1	13558884	13624788	ENSSSCT00000031943	ENSSSCG00000024361	TFB1M
1	13570000	13600000	0.144104	chr1	13591951	13592611	ENSSSCT00000004496	ENSSSCG00000004067	CLDN20
1	13670000	13690000	0.124326	chr1	13622193	13709772	ENSSSCT00000027128	ENSSSCG00000004065	TIAM2
1	13670000	13690000	0.124326	chr1	13623106	13709653	ENSSSCT00000004494	ENSSSCG00000004065	TIAM2
1	14080000	14100000	0.113878	chr1	14015975	14166874	ENSSSCT00000004499	ENSSSCG00000004070	SCAF8
1	16120000	16140000	0.142883	chr1	16065605	16221209	ENSSSCT00000004510	ENSSSCG00000004081
1	21610000	21620000	0.111326	chr1	21476378	21814964	ENSSSCT00000004554	ENSSSCG00000004119	GRM1
1	21780000	21800000	0.209175	chr1	21476378	21814964	ENSSSCT00000004554	ENSSSCG00000004119	GRM1
1	24180000	24190000	0.11273	chr1	24154148	24188814	ENSSSCT00000004569	ENSSSCG00000004134	PEX3
1	24180000	24190000	0.11273	chr1	24188820	24213491	ENSSSCT00000004570	ENSSSCG00000004135	ADAT2
1	24200000	24210000	0.107848	chr1	24188820	24213491	ENSSSCT00000004570	ENSSSCG00000004135	ADAT2
1	25370000	25390000	0.208946	chr1	25290206	25409275	ENSSSCT00000004574	ENSSSCG00000004139	GPR126
1	25520000	25550000	0.166194	chr1	25508756	25540362	ENSSSCT00000004575	ENSSSCG00000004140	VTA1
1	28560000	28580000	0.130928	chr1	28570437	28585823	ENSSSCT00000004581	ENSSSCG00000004145	ABRACL
1	28610000	28700000	0.160013	chr1	28642043	28700509	ENSSSCT00000004582	ENSSSCG00000004146	REPS1
1	28610000	28700000	0.160013	chr1	28662745	28691166	ENSSSCT00000033622	ENSSSCG00000004146	REPS1
1	28610000	28700000	0.160013	chr1	28697761	28700467	ENSSSCT00000036391	ENSSSCG00000004146	REPS1
1	28900000	28940000	0.146499	chr1	28871319	29126558	ENSSSCT00000004585	ENSSSCG00000004149	NHSL1
1	28960000	28970000	0.123512	chr1	28871319	29126558	ENSSSCT00000004585	ENSSSCG00000004149	NHSL1
1	29180000	29190000	0.123108	chr1	29179675	29180134	ENSSSCT00000004588	ENSSSCG00000004151
1	29770000	29870000	0.173055	chr1	29825729	29837797	ENSSSCT00000004592	ENSSSCG00000004154	TNFAIP3
1	29770000	29870000	0.173055	chr1	29825891	29841626	ENSSSCT00000034426	ENSSSCG00000004154	TNFAIP3
1	31500000	31520000	0.224767	chr1	31490842	31513300	ENSSSCT00000004602	ENSSSCG00000004163	BCLAF1
1	40860000	40880000	0.181934	chr1	40815278	40964113	ENSSSCT00000027938	ENSSSCG00000004222	NCOA7
1	40860000	40880000	0.181934	chr1	40815278	40892663	ENSSSCT00000004667	ENSSSCG00000004222	NCOA7
1	60910000	60940000	0.139042	chr1	60891442	60977431	ENSSSCT00000004747	ENSSSCG00000004293	SNX14
1	62470000	62480000	0.125338	chr1	62458925	62481489	ENSSSCT00000004755	ENSSSCG00000004301	C1H6orf163
1	64490000	64530000	0.129766	chr1	64482242	64542250	ENSSSCT00000004778	ENSSSCG00000004322	ANKRD6
1	64490000	64530000	0.129766	chr1	64482242	64542235	ENSSSCT00000031111	ENSSSCG00000004322	ANKRD6
1	72010000	72050000	0.259762	chr1	72007497	72069331	ENSSSCT00000004795	ENSSSCG00000004339	LOC100153617
1	72290000	72360000	0.160778	chr1	72308442	72308531	ENSSSCT00000019738	ENSSSCG00000018143
1	72460000	72470000	0.113517	chr1	72448164	72577787	ENSSSCT00000024655	ENSSSCG00000028811	KLHL32
1	76200000	76240000	0.140395	chr1	76202376	76219218	ENSSSCT00000004816	ENSSSCG00000004359
1	76200000	76240000	0.140395	chr1	76229687	76270181	ENSSSCT00000025204	ENSSSCG00000028744
1	83170000	83200000	0.116371	chr1	83164991	83172271	ENSSSCT00000004842	ENSSSCG00000004381	SCML4
1	83440000	83470000	0.121495	chr1	83410006	83451875	ENSSSCT00000004845	ENSSSCG00000004383	GL
1	84030000	84080000	0.13751	chr1	83886631	84048935	ENSSSCT00000004849	ENSSSCG00000004387	FOXO3
1	84260000	84320000	0.144164	chr1	84234296	84342178	ENSSSCT00000004851	ENSSSCG00000004388	ARMC2
1	84580000	84600000	0.115319	chr1	84598998	84622404	ENSSSCT00000024443	ENSSSCG00000030406
1	84610000	84700000	0.174186	chr1	84598998	84622404	ENSSSCT00000024443	ENSSSCG00000030406
1	84610000	84700000	0.174186	chr1	84644861	84709541	ENSSSCT00000004878	ENSSSCG00000004415	LOC100514885
1	84760000	84910000	0.132558	chr1	84743266	84786213	ENSSSCT00000004876	ENSSSCG00000004413	PPIL6
1	84760000	84910000	0.132558	chr1	84786671	84789541	ENSSSCT00000004871	ENSSSCG00000004408	SMPD2
1	84760000	84910000	0.132558	chr1	84789785	84798921	ENSSSCT00000004875	ENSSSCG00000004412	MICAL1
1	84760000	84910000	0.132558	chr1	84809006	84876785	ENSSSCT00000004874	ENSSSCG00000004411	ZBTB24
1	84760000	84910000	0.132558	chr1	84887252	84888397	ENSSSCT00000004873	ENSSSCG00000004410
1	85660000	85670000	0.108631	chr1	85590331	85660202	ENSSSCT00000004867	ENSSSCG00000004404	WASF1
1	85660000	85670000	0.108631	chr1	85660856	85714991	ENSSSCT00000004866	ENSSSCG00000004403	CDC40
1	85710000	85730000	0.144991	chr1	85660856	85714991	ENSSSCT00000004866	ENSSSCG00000004403	CDC40
1	85770000	85870000	0.185735	chr1	85731254	85811070	ENSSSCT00000004865	ENSSSCG00000004402	METTL24
1	85770000	85870000	0.185735	chr1	85867146	85892926	ENSSSCT00000004864	ENSSSCG00000004401	DDO
1	86030000	86060000	0.131878	chr1	86038180	86064050	ENSSSCT00000004862	ENSSSCG00000004399	LOC100525793
1	86310000	86320000	0.176786	chr1	86305688	86345801	ENSSSCT00000004857	ENSSSCG00000004394	RPF2
1	86900000	86910000	0.107009	chr1	86871568	86950190	ENSSSCT00000025331	ENSSSCG00000025439	LOC102168094
1	87090000	87170000	0.163597	chr1	87048039	87102035	ENSSSCT00000004883	ENSSSCG00000004420	TRAF3IP2
1	87090000	87170000	0.163597	chr1	87145367	87191215	ENSSSCT00000035136	ENSSSCG00000004421	FYN
1	87090000	87170000	0.163597	chr1	87146406	87187930	ENSSSCT00000034742	ENSSSCG00000004421	FYN
1	87090000	87170000	0.163597	chr1	87146406	87187924	ENSSSCT00000034071	ENSSSCG00000004421	FYN
1	87090000	87170000	0.163597	chr1	87146406	87423979	ENSSSCT00000004884	ENSSSCG00000004421	FYN
1	87090000	87170000	0.163597	chr1	87146406	87423979	ENSSSCT00000004886	ENSSSCG00000004421	FYN
1	87090000	87170000	0.163597	chr1	87146406	87423979	ENSSSCT00000004885	ENSSSCG00000004421	FYN
1	87090000	87170000	0.163597	chr1	87146808	87187929	ENSSSCT00000036277	ENSSSCG00000004421	FYN
1	87090000	87170000	0.163597	chr1	87157605	87182756	ENSSSCT00000035437	ENSSSCG00000004421	FYN
1	87300000	87320000	0.115631	chr1	87146406	87423979	ENSSSCT00000004884	ENSSSCG00000004421	FYN
1	87300000	87320000	0.115631	chr1	87146406	87423979	ENSSSCT00000004886	ENSSSCG00000004421	FYN
1	87300000	87320000	0.115631	chr1	87146406	87423979	ENSSSCT00000004885	ENSSSCG00000004421	FYN
1	87370000	87540000	0.189305	chr1	87146406	87423979	ENSSSCT00000004884	ENSSSCG00000004421	FYN
1	87370000	87540000	0.189305	chr1	87146406	87423979	ENSSSCT00000004886	ENSSSCG00000004421	FYN
1	87370000	87540000	0.189305	chr1	87146406	87423979	ENSSSCT00000004885	ENSSSCG00000004421	FYN
1	87680000	87690000	0.128571	chr1	87674778	87686903	ENSSSCT00000004887	ENSSSCG00000004422	WISP3
1	87680000	87690000	0.128571	chr1	87688370	87717295	ENSSSCT00000004888	ENSSSCG00000004423	TUBE1
1	87720000	87750000	0.128505	chr1	87730313	87732085	ENSSSCT00000004889	ENSSSCG00000004424	LOC100623109
1	87720000	87750000	0.128505	chr1	87740893	87808805	ENSSSCT00000004890	ENSSSCG00000004425	LAMA4
1	87770000	87780000	0.120176	chr1	87740893	87808805	ENSSSCT00000004890	ENSSSCG00000004425	LAMA4
1	87820000	87860000	0.135751	chr1	87822313	88044744	ENSSSCT00000004893	ENSSSCG00000004428	LOC102159598
1	88070000	88110000	0.142864	chr1	88072833	88073491	ENSSSCT00000004892	ENSSSCG00000004427
1	89910000	89990000	0.140185	chr1	89928272	89963141	ENSSSCT00000004897	ENSSSCG00000004432	HDAC2
1	91730000	91810000	0.14413	chr1	91721729	91829805	ENSSSCT00000004899	ENSSSCG00000004434	FRK
1	91860000	92040000	0.162192	chr1	91861518	91997751	ENSSSCT00000004900	ENSSSCG00000004435	NT5DC1
1	91860000	92040000	0.162192	chr1	91861568	91997370	ENSSSCT00000035653	ENSSSCG00000004435	NT5DC1
1	91860000	92040000	0.162192	chr1	91882389	91889388	ENSSSCT00000004901	ENSSSCG00000004436	COL10A1
1	91860000	92040000	0.162192	chr1	92007264	92008653	ENSSSCT00000004904	ENSSSCG00000004439	TSPYL4
1	91860000	92040000	0.162192	chr1	92023735	92025046	ENSSSCT00000004903	ENSSSCG00000004438	TSPYL1
1	92250000	92260000	0.117637	chr1	92246148	92286933	ENSSSCT00000004906	ENSSSCG00000004441	DSE
1	92340000	92410000	0.151368	chr1	92373294	92377185	ENSSSCT00000004910	ENSSSCG00000004445	FAM26D
1	92340000	92410000	0.151368	chr1	92384870	92403435	ENSSSCT00000004911	ENSSSCG00000004446	LOC100153343
1	92460000	92490000	0.167304	chr1	92480305	92502383	ENSSSCT00000004912	ENSSSCG00000025656	LOC100152150
1	92660000	92680000	0.113177	chr1	92676865	92681423	ENSSSCT00000004916	ENSSSCG00000004451	LOC100521595
1	92780000	92870000	0.143343	chr1	92839195	92949976	ENSSSCT00000004918	ENSSSCG00000004453	SNAP91
1	92890000	92900000	0.116094	chr1	92839195	92949976	ENSSSCT00000004918	ENSSSCG00000004453	SNAP91
1	93210000	93250000	0.132301	chr1	93076562	93242655	ENSSSCT00000004920	ENSSSCG00000004454	ME1
1	93210000	93250000	0.132301	chr1	93249517	93255101	ENSSSCT00000029460	ENSSSCG00000029129	RWDD2A
1	93270000	93300000	0.139348	chr1	93255136	93282235	ENSSSCT00000004922	ENSSSCG00000004456	PGM3
1	93270000	93300000	0.139348	chr1	93281354	93415072	ENSSSCT00000035912	ENSSSCG00000004457	DOPEY1
1	93270000	93300000	0.139348	chr1	93281654	93415019	ENSSSCT00000004923	ENSSSCG00000004457	DOPEY1
1	93270000	93300000	0.139348	chr1	93281654	93415019	ENSSSCT00000022952	ENSSSCG00000004457	DOPEY1
1	93460000	93470000	0.164235	chr1	93443036	93474584	ENSSSCT00000032416	ENSSSCG00000026346	UBE3D
1	93510000	93530000	0.129185	chr1	93506670	93566232	ENSSSCT00000025129	ENSSSCG00000025745	LOC100524058
1	93560000	93580000	0.129241	chr1	93506670	93566232	ENSSSCT00000025129	ENSSSCG00000025745	LOC100524058
1	94560000	94640000	0.21434	chr1	94512355	94609937	ENSSSCT00000004926	ENSSSCG00000004460	IBTK
1	95040000	95210000	0.190212	chr1	95104352	95109056	ENSSSCT00000004931	ENSSSCG00000004464	FAM46A
1	95640000	95720000	0.225584	chr1	95714584	95714665	ENSSSCT00000025269	ENSSSCG00000023645
1	96400000	96430000	0.22363	chr1	96425073	96526987	ENSSSCT00000024946	ENSSSCG00000026384
1	96770000	96820000	0.115651	chr1	96792804	96828323	ENSSSCT00000004933	ENSSSCG00000004466
1	104330000	104420000	0.15625	chr1	104402848	104507001	ENSSSCT00000004961	ENSSSCG00000004490	SETBP1
1	105350000	105390000	0.127825	chr1	105323435	105382354	ENSSSCT00000004962	ENSSSCG00000004491	SLC14A2
1	105400000	105440000	0.134301	chr1	105418611	105444533	ENSSSCT00000004963	ENSSSCG00000004492	SLC14A1
1	105520000	105560000	0.136557	chr1	105543763	105549486	ENSSSCT00000004964	ENSSSCG00000004493	SIGLEC15
1	105520000	105560000	0.136557	chr1	105553332	105592750	ENSSSCT00000004965	ENSSSCG00000004494	LOC100737831
1	105520000	105560000	0.136557	chr1	105553332	105592750	ENSSSCT00000004967	ENSSSCG00000004494	LOC100737831
1	105600000	105710000	0.200991	chr1	105706328	105770733	ENSSSCT00000027237	ENSSSCG00000021072	LOC100518639
1	105720000	105770000	0.122124	chr1	105706328	105770733	ENSSSCT00000027237	ENSSSCG00000021072	LOC100518639
1	105830000	105840000	0.13577	chr1	105810351	105870759	ENSSSCT00000004968	ENSSSCG00000004497	PSTPIP2
1	105850000	105880000	0.168944	chr1	105810351	105870759	ENSSSCT00000004968	ENSSSCG00000004497	PSTPIP2
1	105910000	105920000	0.13004	chr1	105919749	105938090	ENSSSCT00000004969	ENSSSCG00000004498	HAUS1
1	105980000	106040000	0.179077	chr1	106025620	106074150	ENSSSCT00000004972	ENSSSCG00000004500	C1H18orf25
1	107010000	107170000	0.143166	chr1	107090823	107105563	ENSSSCT00000029595	ENSSSCG00000028076
1	107450000	107690000	0.163084	chr1	107666404	108030895	ENSSSCT00000004978	ENSSSCG00000004506	CTIF
1	107720000	107760000	0.203512	chr1	107666404	108030895	ENSSSCT00000004978	ENSSSCG00000004506	CTIF
1	107770000	107790000	0.14368	chr1	107666404	108030895	ENSSSCT00000004978	ENSSSCG00000004506	CTIF
1	107800000	107840000	0.137579	chr1	107666404	108030895	ENSSSCT00000004978	ENSSSCG00000004506	CTIF
1	107850000	107930000	0.121512	chr1	107666404	108030895	ENSSSCT00000004978	ENSSSCG00000004506	CTIF
1	107970000	108000000	0.119503	chr1	107666404	108030895	ENSSSCT00000004978	ENSSSCG00000004506	CTIF
1	108010000	108020000	0.107103	chr1	107666404	108030895	ENSSSCT00000004978	ENSSSCG00000004506	CTIF
1	108070000	108100000	0.136065	chr1	108087683	108117509	ENSSSCT00000004979	ENSSSCG00000004507	SMAD7
1	108110000	108190000	0.235106	chr1	108087683	108117509	ENSSSCT00000004979	ENSSSCG00000004507	SMAD7
1	108200000	108230000	0.134334	chr1	108216789	108352255	ENSSSCT00000004980	ENSSSCG00000004508	DYM
1	108240000	108290000	0.173747	chr1	108216789	108352255	ENSSSCT00000004980	ENSSSCG00000004508	DYM
1	108300000	108430000	0.153141	chr1	108216789	108352255	ENSSSCT00000004980	ENSSSCG00000004508	DYM
1	108490000	108680000	0.186055	chr1	108567669	108607804	ENSSSCT00000022523	ENSSSCG00000025083	LOC100625231
1	108490000	108680000	0.186055	chr1	108575948	108581255	ENSSSCT00000029230	ENSSSCG00000030463
1	108490000	108680000	0.186055	chr1	108638411	108667299	ENSSSCT00000023900	ENSSSCG00000004509	LIPG
1	108490000	108680000	0.186055	chr1	108638411	108658696	ENSSSCT00000004981	ENSSSCG00000004509	LIPG
1	108490000	108680000	0.186055	chr1	108638411	108658696	ENSSSCT00000029856	ENSSSCG00000004509	LIPG
1	108490000	108680000	0.186055	chr1	108638411	108658696	ENSSSCT00000031390	ENSSSCG00000004509	LIPG
1	108870000	109020000	0.114723	chr1	108842619	108870348	ENSSSCT00000004982	ENSSSCG00000004510	ACAA2
1	108870000	109020000	0.114723	chr1	108870537	108870683	ENSSSCT00000021640	ENSSSCG00000020045
1	108870000	109020000	0.114723	chr1	108870764	108870847	ENSSSCT00000022086	ENSSSCG00000020491
1	109060000	109070000	0.107631	chr1	109020803	109331777	ENSSSCT00000004983	ENSSSCG00000004511	MYO5B
1	109080000	109100000	0.13089	chr1	109020803	109331777	ENSSSCT00000004983	ENSSSCG00000004511	MYO5B
1	109270000	109330000	0.127476	chr1	109020803	109331777	ENSSSCT00000004983	ENSSSCG00000004511	MYO5B
1	109360000	109380000	0.127657	chr1	109379694	109379856	ENSSSCT00000004985	ENSSSCG00000004513
1	109610000	109630000	0.107276	chr1	109623473	109629410	ENSSSCT00000004989	ENSSSCG00000004517	CXXC1
1	110020000	110110000	0.154191	chr1	110082309	110155090	ENSSSCT00000033301	ENSSSCG00000004520	MAPK4
1	110020000	110110000	0.154191	chr1	110082310	110155090	ENSSSCT00000032864	ENSSSCG00000004520	MAPK4
1	110020000	110110000	0.154191	chr1	110083201	110155111	ENSSSCT00000004992	ENSSSCG00000004520	MAPK4
1	110130000	110870000	0.150102	chr1	110082309	110155090	ENSSSCT00000033301	ENSSSCG00000004520	MAPK4
1	110130000	110870000	0.150102	chr1	110082310	110155090	ENSSSCT00000032864	ENSSSCG00000004520	MAPK4
1	110130000	110870000	0.150102	chr1	110083201	110155111	ENSSSCT00000004992	ENSSSCG00000004520	MAPK4
1	110130000	110870000	0.150102	chr1	110207693	110280839	ENSSSCT00000004993	ENSSSCG00000004521	MRO
1	110130000	110870000	0.150102	chr1	110332947	110410112	ENSSSCT00000004994	ENSSSCG00000004522	ME2
1	110130000	110870000	0.150102	chr1	110449864	110468003	ENSSSCT00000026385	ENSSSCG00000024479	ELAC1
1	110130000	110870000	0.150102	chr1	110495337	110495519	ENSSSCT00000020924	ENSSSCG00000019329
1	110130000	110870000	0.150102	chr1	110509116	110563187	ENSSSCT00000004997	ENSSSCG00000004524	SMAD4
1	110130000	110870000	0.150102	chr1	110613612	110614839	ENSSSCT00000004999	ENSSSCG00000004525	MEX3C
1	116730000	116860000	0.248722	chr1	116724200	116763493	ENSSSCT00000005011	ENSSSCG00000004537	TXNL1
1	116730000	116860000	0.248722	chr1	116786055	116917894	ENSSSCT00000005012	ENSSSCG00000004538	WDR7
1	117500000	117520000	0.13894	chr1	117493534	117509485	ENSSSCT00000005017	ENSSSCG00000004542	NARS
1	118260000	118450000	0.212094	chr1	118171297	118408874	ENSSSCT00000005027	ENSSSCG00000004551	ZNF609
1	118260000	118450000	0.212094	chr1	118414306	118524727	ENSSSCT00000005028	ENSSSCG00000004552
1	119460000	119500000	0.121326	chr1	119405160	119560544	ENSSSCT00000005038	ENSSSCG00000004561	HERC1
1	119460000	119500000	0.121326	chr1	119471344	119471415	ENSSSCT00000021998	ENSSSCG00000020403
1	121950000	121970000	0.148215	chr1	121965678	121966144	ENSSSCT00000005054	ENSSSCG00000004575	LOC100154753
1	124420000	124490000	0.116535	chr1	124473576	124485245	ENSSSCT00000005064	ENSSSCG00000004585
1	124630000	124680000	0.179887	chr1	124676342	124901532	ENSSSCT00000005066	ENSSSCG00000004587	MYO1E
1	124830000	124840000	0.180759	chr1	124676342	124901532	ENSSSCT00000005066	ENSSSCG00000004587	MYO1E
1	125440000	125460000	0.16733	chr1	125443230	125450364	ENSSSCT00000023034	ENSSSCG00000021143	LOC100737035
1	125940000	125950000	0.122565	chr1	125897935	125953413	ENSSSCT00000005078	ENSSSCG00000004597	AQP9
1	126480000	126520000	0.117148	chr1	126414878	126509527	ENSSSCT00000005079	ENSSSCG00000004598
1	127590000	127600000	0.110667	chr1	127597934	127719722	ENSSSCT00000028724	ENSSSCG00000026960	ZNF280D
1	127900000	128010000	0.219187	chr1	127971308	128052476	ENSSSCT00000005083	ENSSSCG00000004602	TEX9
1	127900000	128010000	0.219187	chr1	127993024	127993348	ENSSSCT00000020029	ENSSSCG00000029928
1	129100000	129130000	0.157309	chr1	129070232	129144160	ENSSSCT00000005093	ENSSSCG00000004612	RAB27A
1	132160000	132250000	0.149643	chr1	132090590	132191884	ENSSSCT00000005098	ENSSSCG00000004617	FAM214A
1	132160000	132250000	0.149643	chr1	132202979	132222003	ENSSSCT00000005100	ENSSSCG00000004618	ARPP-19
1	132820000	132840000	0.140357	chr1	132815457	132850067	ENSSSCT00000005107	ENSSSCG00000004624	MAPK6
1	132920000	132930000	0.146477	chr1	132895032	132932794	ENSSSCT00000005108	ENSSSCG00000004625	LEO1
1	133100000	133120000	0.12073	chr1	133087517	133181070	ENSSSCT00000005113	ENSSSCG00000004630	SCG3
1	134670000	134680000	0.117837	chr1	134599617	134689679	ENSSSCT00000005121	ENSSSCG00000004636	TRPM7
1	141810000	141910000	0.124266	chr1	141682596	141949823	ENSSSCT00000025826	ENSSSCG00000023996	LOC102163171
1	141950000	142000000	0.160073	chr1	141951649	141994485	ENSSSCT00000005183	ENSSSCG00000004693
1	142910000	142920000	0.11294	chr1	142887936	142940923	ENSSSCT00000005200	ENSSSCG00000004708	TUBGCP4
1	143020000	143030000	0.123618	chr1	143025883	143041134	ENSSSCT00000005204	ENSSSCG00000004712	TGM7
1	154070000	154080000	0.108416	chr1	154058345	154169686	ENSSSCT00000005313	ENSSSCG00000004813	TTC23
1	176230000	176240000	0.1375	chr1	176119416	176234934	ENSSSCT00000005402	ENSSSCG00000004896	PHLPP1
1	181320000	181340000	0.184915	chr1	181325530	181407125	ENSSSCT00000005449	ENSSSCG00000004938
1	183770000	183800000	0.111518	chr1	183773063	183948887	ENSSSCT00000005470	ENSSSCG00000004958	PIAS1
1	202540000	202550000	0.113626	chr1	202436373	202588694	ENSSSCT00000005553	ENSSSCG00000005037	ERO1L
1	202630000	202690000	0.114728	chr1	202628099	202674802	ENSSSCT00000005555	ENSSSCG00000005039	STYX
1	202630000	202690000	0.114728	chr1	202680391	202693992	ENSSSCT00000005556	ENSSSCG00000005040	GNPNAT1
1	204800000	204820000	0.151129	chr1	204780488	204841492	ENSSSCT00000027382	ENSSSCG00000005052	WDHD1
1	204800000	204820000	0.151129	chr1	204780488	204841492	ENSSSCT00000005569	ENSSSCG00000005052	WDHD1
1	204890000	204910000	0.110738	chr1	204886219	204901845	ENSSSCT00000005570	ENSSSCG00000005053	SOCS4
1	204890000	204910000	0.110738	chr1	204908529	204920066	ENSSSCT00000005571	ENSSSCG00000005054	MAPK1IP1L
1	205280000	205330000	0.166831	chr1	205253656	205293961	ENSSSCT00000005575	ENSSSCG00000005058	ATG14
1	205280000	205330000	0.166831	chr1	205296095	205322382	ENSSSCT00000005576	ENSSSCG00000005059
1	205280000	205330000	0.166831	chr1	205326509	205326605	ENSSSCT00000021263	ENSSSCG00000019668
1	215940000	215960000	0.261349	chr1	215794611	216064625	ENSSSCT00000005633	ENSSSCG00000005110	SYNE2
1	215940000	215960000	0.261349	chr1	215794611	216063830	ENSSSCT00000029685	ENSSSCG00000005110	SYNE2
1	218470000	218480000	0.108618	chr1	218224161	218499924	ENSSSCT00000005647	ENSSSCG00000005122	TEK
1	218470000	218480000	0.108618	chr1	218224166	218500143	ENSSSCT00000033502	ENSSSCG00000005122	TEK
1	218470000	218480000	0.108618	chr1	218224588	218499970	ENSSSCT00000035816	ENSSSCG00000005122	TEK
1	218470000	218480000	0.108618	chr1	218224645	218500245	ENSSSCT00000036581	ENSSSCG00000005122	TEK
1	218500000	218510000	0.108844	chr1	218224166	218500143	ENSSSCT00000033502	ENSSSCG00000005122	TEK
1	218500000	218510000	0.108844	chr1	218224645	218500245	ENSSSCT00000036581	ENSSSCG00000005122	TEK
1	218540000	218550000	0.120732	chr1	218533044	218618046	ENSSSCT00000005649	ENSSSCG00000005124	IFT74
1	218660000	218680000	0.126339	chr1	218624267	218670621	ENSSSCT00000005651	ENSSSCG00000005126	PLAA
1	218660000	218680000	0.126339	chr1	218678022	218722657	ENSSSCT00000005652	ENSSSCG00000005127	CAAP1
1	218700000	218710000	0.130641	chr1	218678022	218722657	ENSSSCT00000005652	ENSSSCG00000005127	CAAP1
1	225730000	225750000	0.145783	chr1	225691184	225842507	ENSSSCT00000028872	ENSSSCG00000028406	FOCAD
1	225730000	225750000	0.145783	chr1	225743007	225743136	ENSSSCT00000021058	ENSSSCG00000019463
1	226170000	226190000	0.159753	chr1	225900121	226359741	ENSSSCT00000005694	ENSSSCG00000005166	MLLT3
1	226240000	226250000	0.15625	chr1	225900121	226359741	ENSSSCT00000005694	ENSSSCG00000005166	MLLT3
1	230020000	230030000	0.212419	chr1	229662566	230108309	ENSSSCT00000031467	ENSSSCG00000025613	BNC2
1	231550000	231600000	0.118622	chr1	231595574	231604293	ENSSSCT00000005719	ENSSSCG00000005188	LOC100738488
1	241240000	241270000	0.250369	chr1	241243999	241247724	ENSSSCT00000025343	ENSSSCG00000029479	LOC102167103
1	241240000	241270000	0.250369	chr1	241253103	241363238	ENSSSCT00000005733	ENSSSCG00000005201	LOC102167251
1	241280000	241500000	0.224284	chr1	241253103	241363238	ENSSSCT00000005733	ENSSSCG00000005201	LOC102167251
1	241280000	241500000	0.224284	chr1	241395871	241397804	ENSSSCT00000026446	ENSSSCG00000021136
1	241280000	241500000	0.224284	chr1	241453675	241468973	ENSSSCT00000032954	ENSSSCG00000005203	IL33
1	241280000	241500000	0.224284	chr1	241453734	241630720	ENSSSCT00000005735	ENSSSCG00000005203	IL33
1	241280000	241500000	0.224284	chr1	241455178	241496139	ENSSSCT00000036478	ENSSSCG00000005203	IL33
1	241280000	241500000	0.224284	chr1	241455501	241457907	ENSSSCT00000033031	ENSSSCG00000005203	IL33
1	242280000	242290000	0.13125	chr1	242283094	242283224	ENSSSCT00000021532	ENSSSCG00000019937
1	242430000	242490000	0.169835	chr1	242425743	242473399	ENSSSCT00000005745	ENSSSCG00000005212	C1H9orf46
1	242770000	242800000	0.135597	chr1	242696800	242786177	ENSSSCT00000005748	ENSSSCG00000005215	JAK2
1	244270000	244290000	0.11532	chr1	244253910	244316567	ENSSSCT00000022279	ENSSSCG00000025229	LOC100624765
1	244300000	244310000	0.112132	chr1	244253910	244316567	ENSSSCT00000022279	ENSSSCG00000025229	LOC100624765
1	244390000	244420000	0.106548	chr1	244343230	244422177	ENSSSCT00000030480	ENSSSCG00000023544
1	254590000	254620000	0.202556	chr1	254616169	254671808	ENSSSCT00000005803	ENSSSCG00000005268	RORB
1	271970000	271980000	0.107143	chr1	271878064	272030735	ENSSSCT00000005943	ENSSSCG00000005400
1	276260000	276280000	0.125896	chr1	276190885	276352716	ENSSSCT00000033541	ENSSSCG00000005425	SLC44A1
1	276260000	276280000	0.125896	chr1	276191084	276352741	ENSSSCT00000034909	ENSSSCG00000005425	SLC44A1
1	276260000	276280000	0.125896	chr1	276191088	276352739	ENSSSCT00000033835	ENSSSCG00000005425	SLC44A1
1	276260000	276280000	0.125896	chr1	276248818	276348412	ENSSSCT00000005968	ENSSSCG00000005425	SLC44A1
1	276710000	276720000	0.109688	chr1	276557751	276711025	ENSSSCT00000005970	ENSSSCG00000005427	LOC100521942
1	281060000	281090000	0.122754	chr1	281053535	281127539	ENSSSCT00000005994	ENSSSCG00000005449	PTPN3
1	281500000	281530000	0.143774	chr1	281510946	281730889	ENSSSCT00000005995	ENSSSCG00000005450	PALM2
1	282460000	282470000	0.132971	chr1	282424653	282563435	ENSSSCT00000025482	ENSSSCG00000005456
1	282460000	282470000	0.132971	chr1	282424653	282563435	ENSSSCT00000006001	ENSSSCG00000005456
1	284060000	284070000	0.113393	chr1	283985015	284161849	ENSSSCT00000006015	ENSSSCG00000005469
1	284100000	284110000	0.109821	chr1	283985015	284161849	ENSSSCT00000006015	ENSSSCG00000005469
1	284440000	284460000	0.188805	chr1	284447109	284451960	ENSSSCT00000006020	ENSSSCG00000005474	SAL1
1	291610000	291620000	0.116939	chr1	291591737	291659211	ENSSSCT00000027922	ENSSSCG00000022627	LOC100737580
1	295220000	295230000	0.108929	chr1	295229400	295229928	ENSSSCT00000006450	ENSSSCG00000005871
1	295280000	295350000	0.116379	chr1	295289238	295290180	ENSSSCT00000031410	ENSSSCG00000029564	LOC100152864
1	295280000	295350000	0.116379	chr1	295304652	295305610	ENSSSCT00000025643	ENSSSCG00000026287
1	297290000	297400000	0.26201	chr1	297292170	297293445	ENSSSCT00000006129	ENSSSCG00000005576	ZBTB6
1	297290000	297400000	0.26201	chr1	297298951	297300274	ENSSSCT00000006130	ENSSSCG00000005577
1	297290000	297400000	0.26201	chr1	297320599	297377198	ENSSSCT00000024937	ENSSSCG00000020743
1	297420000	297470000	0.31465	chr1	297409404	297442956	ENSSSCT00000025490	ENSSSCG00000022439
1	297420000	297470000	0.31465	chr1	297444745	297478735	ENSSSCT00000023452	ENSSSCG00000023197	RABGAP1
1	297520000	297560000	0.144998	chr1	297497642	297714461	ENSSSCT00000006135	ENSSSCG00000005582
1	297570000	297580000	0.112077	chr1	297497642	297714461	ENSSSCT00000006135	ENSSSCG00000005582
1	297600000	297740000	0.339321	chr1	297497642	297714461	ENSSSCT00000006135	ENSSSCG00000005582
1	297600000	297740000	0.339321	chr1	297692605	297697138	ENSSSCT00000026950	ENSSSCG00000030216
1	297600000	297740000	0.339321	chr1	297699239	297702097	ENSSSCT00000006136	ENSSSCG00000005583	LOC102165332
1	297760000	297920000	0.318175	chr1	297816369	297887429	ENSSSCT00000006138	ENSSSCG00000005585	DENND1A
1	297760000	297920000	0.318175	chr1	297889591	297910738	ENSSSCT00000006137	ENSSSCG00000005584	CRB2
1	298200000	298220000	0.118919	chr1	298098084	298440570	ENSSSCT00000006139	ENSSSCG00000026555	DENND1A
1	298880000	298920000	0.218099	chr1	298850330	298942265	ENSSSCT00000006142	ENSSSCG00000005587	LOC100511616
1	298940000	299420000	0.375517	chr1	298850330	298942265	ENSSSCT00000006142	ENSSSCG00000005587	LOC100511616
1	298940000	299420000	0.375517	chr1	298943392	299006601	ENSSSCT00000006146	ENSSSCG00000005590	PSMB7
1	298940000	299420000	0.375517	chr1	299032503	299050804	ENSSSCT00000006147	ENSSSCG00000005591
1	298940000	299420000	0.375517	chr1	299032964	299050740	ENSSSCT00000031320	ENSSSCG00000005591
1	298940000	299420000	0.375517	chr1	299057216	299065273	ENSSSCT00000006148	ENSSSCG00000005592	NR5A1
1	298940000	299420000	0.375517	chr1	299074849	299106337	ENSSSCT00000006145	ENSSSCG00000005589	NR6A1
1	298940000	299420000	0.375517	chr1	299120562	299135428	ENSSSCT00000006143	ENSSSCG00000005588
1	298940000	299420000	0.375517	chr1	299123682	299135292	ENSSSCT00000034748	ENSSSCG00000005588
1	298940000	299420000	0.375517	chr1	299188158	299395838	ENSSSCT00000029437	ENSSSCG00000023876
1	298940000	299420000	0.375517	chr1	299322151	299322231	ENSSSCT00000020429	ENSSSCG00000018834	MIR181A-2
1	298940000	299420000	0.375517	chr1	299324010	299324099	ENSSSCT00000021314	ENSSSCG00000019719	MIR181B-2
1	298940000	299420000	0.375517	chr1	299356823	299395773	ENSSSCT00000033935	ENSSSCG00000023876
1	298940000	299420000	0.375517	chr1	299402515	299429476	ENSSSCT00000006149	ENSSSCG00000005593	OLFML2A
1	299450000	299460000	0.112013	chr1	299458569	299462246	ENSSSCT00000006150	ENSSSCG00000005594	WDR38
1	299490000	299820000	0.368816	chr1	299482378	299531352	ENSSSCT00000006155	ENSSSCG00000005597	GOLGA1
1	299490000	299820000	0.368816	chr1	299541912	299618990	ENSSSCT00000006156	ENSSSCG00000005598	SCAI
1	299490000	299820000	0.368816	chr1	299672839	299695468	ENSSSCT00000006157	ENSSSCG00000005599	RABEPK
1	299490000	299820000	0.368816	chr1	299702673	299727172	ENSSSCT00000006158	ENSSSCG00000005600	PPP6C
1	299490000	299820000	0.368816	chr1	299754094	299758545	ENSSSCT00000006159	ENSSSCG00000005601	HSPA5
1	299490000	299820000	0.368816	chr1	299756994	299757130	ENSSSCT00000020953	ENSSSCG00000019358
1	299490000	299820000	0.368816	chr1	299771697	299984451	ENSSSCT00000006160	ENSSSCG00000005602
1	299970000	300030000	0.205785	chr1	299771697	299984451	ENSSSCT00000006160	ENSSSCG00000005602
1	299970000	300030000	0.205785	chr1	299949433	300126813	ENSSSCT00000029476	ENSSSCG00000028891
1	305410000	305420000	0.121295	chr1	305377244	305439325	ENSSSCT00000006285	ENSSSCG00000005715	PRRC2B
2	11230000	11300000	0.199533	chr2	11288410	11331895	ENSSSCT00000029532	ENSSSCG00000013124
2	11230000	11300000	0.199533	chr2	11288410	11331895	ENSSSCT00000014344	ENSSSCG00000013124
2	17220000	17230000	0.120611	chr2	17207851	17266771	ENSSSCT00000014481	ENSSSCG00000013257	ATG13
2	27330000	27350000	0.23444	chr2	27175380	27490459	ENSSSCT00000014519	ENSSSCG00000013294	LOC100511916
2	28150000	28160000	0.118297	chr2	28156391	28249784	ENSSSCT00000033911	ENSSSCG00000013297	CD44
2	28150000	28160000	0.118297	chr2	28156391	28249784	ENSSSCT00000036240	ENSSSCG00000013297	CD44
2	28150000	28160000	0.118297	chr2	28156462	28249956	ENSSSCT00000035454	ENSSSCG00000013297	CD44
2	28150000	28160000	0.118297	chr2	28156803	28249784	ENSSSCT00000034523	ENSSSCG00000013297	CD44
2	28150000	28160000	0.118297	chr2	28157047	28249894	ENSSSCT00000033268	ENSSSCG00000013297	CD44
2	28150000	28160000	0.118297	chr2	28157049	28249784	ENSSSCT00000034695	ENSSSCG00000013297	CD44
2	28150000	28160000	0.118297	chr2	28157167	28249956	ENSSSCT00000014523	ENSSSCG00000013297	CD44
2	37590000	37600000	0.137395	chr2	37564853	37914465	ENSSSCT00000014569	ENSSSCG00000013341	LUZP2
2	37610000	37620000	0.128893	chr2	37564853	37914465	ENSSSCT00000014569	ENSSSCG00000013341	LUZP2
2	37690000	37700000	0.131757	chr2	37564853	37914465	ENSSSCT00000014569	ENSSSCG00000013341	LUZP2
2	40410000	40420000	0.115394	chr2	40382283	40466246	ENSSSCT00000014572	ENSSSCG00000013344	ANO5
2	40410000	40420000	0.115394	chr2	40382283	40466246	ENSSSCT00000028769	ENSSSCG00000013344	ANO5
2	41810000	41900000	0.155374	chr2	41837697	41890612	ENSSSCT00000014576	ENSSSCG00000013347	LOC102157740
2	41930000	41960000	0.135888	chr2	41911668	41930081	ENSSSCT00000029445	ENSSSCG00000023239
2	41970000	41980000	0.225	chr2	41963506	41980418	ENSSSCT00000014578	ENSSSCG00000013349	LOC100521603
2	42220000	42240000	0.116901	chr2	42202740	42245884	ENSSSCT00000014581	ENSSSCG00000013351	LOC100521067
2	43940000	43950000	0.12139	chr2	43921202	43954469	ENSSSCT00000014599	ENSSSCG00000013367	GTF2H1
2	43980000	44030000	0.12017	chr2	43963544	44007112	ENSSSCT00000014600	ENSSSCG00000013368	HPS5
2	43980000	44030000	0.12017	chr2	44024782	44025604	ENSSSCT00000014601	ENSSSCG00000013369	LOC100525680
2	44370000	44390000	0.12595	chr2	44178022	44417161	ENSSSCT00000014607	ENSSSCG00000013373	SERGEF
2	44610000	44630000	0.118482	chr2	44517890	44610409	ENSSSCT00000030282	ENSSSCG00000013376	OTOG
2	44610000	44630000	0.118482	chr2	44517890	44610409	ENSSSCT00000014610	ENSSSCG00000013376	OTOG
2	44610000	44630000	0.118482	chr2	44626204	44704645	ENSSSCT00000014611	ENSSSCG00000013377
2	45010000	45030000	0.121522	chr2	45007591	45076676	ENSSSCT00000024535	ENSSSCG00000025406
2	52600000	52610000	0.112849	chr2	52589662	52855080	ENSSSCT00000024151	ENSSSCG00000028260
2	52910000	52960000	0.152056	chr2	52869124	53039349	ENSSSCT00000014649	ENSSSCG00000013409	SBF2
2	60460000	60470000	0.127679	chr2	60451892	60482817	ENSSSCT00000015145	ENSSSCG00000013865	NWD1
2	61960000	62100000	0.157938	chr2	61948628	61963162	ENSSSCT00000024966	ENSSSCG00000025176	NOTCH3
2	61960000	62100000	0.157938	chr2	61985185	61985292	ENSSSCT00000023499	ENSSSCG00000021868
2	61960000	62100000	0.157938	chr2	61996374	62010181	ENSSSCT00000015108	ENSSSCG00000013830	ILVBL
2	61960000	62100000	0.157938	chr2	62006458	62014992	ENSSSCT00000015107	ENSSSCG00000013829	SYDE1
2	61960000	62100000	0.157938	chr2	62031387	62032329	ENSSSCT00000015106	ENSSSCG00000013828	LOC100523537
2	61960000	62100000	0.157938	chr2	62082530	62085517	ENSSSCT00000015113	ENSSSCG00000013835	CASP14
2	62140000	62270000	0.180742	chr2	62130056	62141142	ENSSSCT00000015112	ENSSSCG00000013834	CCDC105
2	62140000	62270000	0.180742	chr2	62160329	62181803	ENSSSCT00000015111	ENSSSCG00000013833	SLC1A6
2	62140000	62270000	0.180742	chr2	62203786	62204722	ENSSSCT00000015109	ENSSSCG00000013831	LOC100523890
2	62140000	62270000	0.180742	chr2	62263109	62264033	ENSSSCT00000015110	ENSSSCG00000013832	LOC100518112
2	65440000	65490000	0.154892	chr2	65455151	65479727	ENSSSCT00000015038	ENSSSCG00000013764	RFX1
2	65440000	65490000	0.154892	chr2	65479767	65487690	ENSSSCT00000015037	ENSSSCG00000013763	DCAF15
2	65500000	65520000	0.152518	chr2	65504043	65508736	ENSSSCT00000015036	ENSSSCG00000013762	PODNL1
2	65500000	65520000	0.152518	chr2	65509480	65526202	ENSSSCT00000015035	ENSSSCG00000013761	CC2D1A
2	65610000	65680000	0.129576	chr2	65584923	65610041	ENSSSCT00000015032	ENSSSCG00000013758	ZSWIM4
2	65610000	65680000	0.129576	chr2	65669723	65673691	ENSSSCT00000015031	ENSSSCG00000013757	C2H19orf53
2	65610000	65680000	0.129576	chr2	65675011	65682841	ENSSSCT00000015030	ENSSSCG00000013756	MRI1
2	66080000	66100000	0.127804	chr2	65921411	66176317	ENSSSCT00000015028	ENSSSCG00000013754	CACNA1A
2	66870000	66930000	0.142185	chr2	66869565	66874071	ENSSSCT00000014992	ENSSSCG00000013718
2	66870000	66930000	0.142185	chr2	66869565	66874065	ENSSSCT00000014984	ENSSSCG00000013718
2	66870000	66930000	0.142185	chr2	66909060	66909137	ENSSSCT00000026566	ENSSSCG00000024857
2	66870000	66930000	0.142185	chr2	66921905	66924773	ENSSSCT00000014982	ENSSSCG00000021757
2	70220000	70230000	0.112482	chr2	70224636	70276731	ENSSSCT00000014884	ENSSSCG00000013629	SMARCA4
2	70220000	70230000	0.112482	chr2	70224903	70276679	ENSSSCT00000034320	ENSSSCG00000013629	SMARCA4
2	70390000	70400000	0.108591	chr2	70385628	70398853	ENSSSCT00000014878	ENSSSCG00000013623	RAB3D
2	70430000	70440000	0.127891	chr2	70426995	70432219	ENSSSCT00000014873	ENSSSCG00000013618	EPOR
2	70430000	70440000	0.127891	chr2	70438559	70447496	ENSSSCT00000025905	ENSSSCG00000030693
2	70430000	70440000	0.127891	chr2	70438828	70447496	ENSSSCT00000027271	ENSSSCG00000030693
2	70880000	70970000	0.155722	chr2	70903671	70913833	ENSSSCT00000014864	ENSSSCG00000013609
2	70880000	70970000	0.155722	chr2	70947715	70971962	ENSSSCT00000022409	ENSSSCG00000029035	ZNF558
2	72020000	72040000	0.141741	chr2	72031151	72055011	ENSSSCT00000014824	ENSSSCG00000013572	PNPLA6
2	72750000	72770000	0.128738	chr2	72750456	72755299	ENSSSCT00000014802	ENSSSCG00000013552	GPR108
2	72750000	72770000	0.128738	chr2	72761362	72787995	ENSSSCT00000014800	ENSSSCG00000013551
2	73180000	73200000	0.107752	chr2	73170002	73180106	ENSSSCT00000014785	ENSSSCG00000013538	KHSRP
2	73210000	73220000	0.108036	chr2	73200919	73211783	ENSSSCT00000014786	ENSSSCG00000013539	GTF2F1
2	73210000	73220000	0.108036	chr2	73212029	73217318	ENSSSCT00000026924	ENSSSCG00000024254	ALKBH7
2	73210000	73220000	0.108036	chr2	73214802	73215345	ENSSSCT00000014787	ENSSSCG00000013540	PSPN
2	89890000	89900000	0.127121	chr2	89844359	89996126	ENSSSCT00000015416	ENSSSCG00000014113	HOMER1
2	94070000	94080000	0.134429	chr2	94078828	94078922	ENSSSCT00000032435	ENSSSCG00000030555
2	102980000	102990000	0.137911	chr2	102982090	102982189	ENSSSCT00000031063	ENSSSCG00000029233
2	107650000	107660000	0.10754	chr2	107632386	107655950	ENSSSCT00000015487	ENSSSCG00000014175	RIOK2
2	108980000	108990000	0.110714	chr2	108968007	109030428	ENSSSCT00000032432	ENSSSCG00000014177
2	108980000	108990000	0.110714	chr2	108970586	109061538	ENSSSCT00000022643	ENSSSCG00000014177
2	108980000	108990000	0.110714	chr2	108970586	109061538	ENSSSCT00000015489	ENSSSCG00000014177
2	109030000	109040000	0.109933	chr2	108968007	109030428	ENSSSCT00000032432	ENSSSCG00000014177
2	109030000	109040000	0.109933	chr2	108970586	109061538	ENSSSCT00000022643	ENSSSCG00000014177
2	109030000	109040000	0.109933	chr2	108970586	109061538	ENSSSCT00000015489	ENSSSCG00000014177
2	111910000	111920000	0.158027	chr2	111910756	111981781	ENSSSCT00000015494	ENSSSCG00000014182	SLCO4C1
2	112650000	112670000	0.111712	chr2	112660165	112712718	ENSSSCT00000031964	ENSSSCG00000024999	PPIP5K2
2	112700000	112730000	0.13766	chr2	112660165	112712718	ENSSSCT00000031964	ENSSSCG00000024999	PPIP5K2
2	113160000	113180000	0.123817	chr2	113068977	113178031	ENSSSCT00000015499	ENSSSCG00000014186	LOC102165335
2	117770000	117780000	0.117588	chr2	117651535	117936302	ENSSSCT00000015504	ENSSSCG00000014190	FBXL17
2	117920000	117940000	0.13728	chr2	117651535	117936302	ENSSSCT00000015504	ENSSSCG00000014190	FBXL17
2	119820000	119910000	0.157189	chr2	119890910	119978995	ENSSSCT00000015511	ENSSSCG00000014196	TMEM232
2	119920000	119930000	0.107503	chr2	119890910	119978995	ENSSSCT00000015511	ENSSSCG00000014196	TMEM232
2	124240000	124290000	0.116044	chr2	124201730	124334438	ENSSSCT00000015533	ENSSSCG00000014215	LOC100520066
2	124610000	124620000	0.144643	chr2	124610897	124613028	ENSSSCT00000015534	ENSSSCG00000014216	TICAM2
2	125200000	125220000	0.27203	chr2	125144504	125336545	ENSSSCT00000015541	ENSSSCG00000014223	COMMD10
2	128460000	128480000	0.164019	chr2	128405066	128545583	ENSSSCT00000024571	ENSSSCG00000027857	DMXL1
2	128460000	128480000	0.164019	chr2	128405066	128545583	ENSSSCT00000031873	ENSSSCG00000027857	DMXL1
2	128500000	128510000	0.113797	chr2	128405066	128545583	ENSSSCT00000024571	ENSSSCG00000027857	DMXL1
2	128500000	128510000	0.113797	chr2	128405066	128545583	ENSSSCT00000031873	ENSSSCG00000027857	DMXL1
2	140040000	140050000	0.140512	chr2	139999367	140042945	ENSSSCT00000015598	ENSSSCG00000014275	SLC22A4
2	140320000	140380000	0.114503	chr2	140313724	140407470	ENSSSCT00000015603	ENSSSCG00000014280	RAD50
2	140550000	140590000	0.164113	chr2	140556380	140561689	ENSSSCT00000015608	ENSSSCG00000014285	42986
2	140650000	140840000	0.240708	chr2	140649595	140653771	ENSSSCT00000015611	ENSSSCG00000014288	GDF9
2	140650000	140840000	0.240708	chr2	140654980	140656749	ENSSSCT00000015612	ENSSSCG00000014289	LOC100524308
2	140650000	140840000	0.240708	chr2	140662961	140664340	ENSSSCT00000015613	ENSSSCG00000014290	LEAP2
2	140650000	140840000	0.240708	chr2	140670243	140804239	ENSSSCT00000015614	ENSSSCG00000014291	AFF4
2	140650000	140840000	0.240708	chr2	140683916	140804239	ENSSSCT00000025744	ENSSSCG00000014291	AFF4
2	140650000	140840000	0.240708	chr2	140826554	140849234	ENSSSCT00000028758	ENSSSCG00000023344	LOC100524672
2	140970000	141010000	0.187454	chr2	141008885	141036701	ENSSSCT00000015616	ENSSSCG00000014293
2	141260000	141280000	0.123377	chr2	141259822	141263763	ENSSSCT00000029607	ENSSSCG00000030689	LOC102159200
2	142500000	142520000	0.147734	chr2	142498899	142565796	ENSSSCT00000015628	ENSSSCG00000014304	SEC24A
2	147990000	148010000	0.195565	chr2	147990659	148021334	ENSSSCT00000023543	ENSSSCG00000030422	LOC100522989
2	155900000	155920000	0.132541	chr2	155912247	155921047	ENSSSCT00000015765	ENSSSCG00000014423	LOC102159760
3	28880000	28930000	0.136892	chr3	28890159	28890268	ENSSSCT00000021540	ENSSSCG00000019945
3	29530000	29540000	0.121556	chr3	29432641	29558448	ENSSSCT00000028273	ENSSSCG00000024206	CPPED1
3	29780000	29820000	0.167258	chr3	29633733	29877422	ENSSSCT00000008633	ENSSSCG00000007878	PARN
3	30030000	30040000	0.109149	chr3	30016438	30188473	ENSSSCT00000027014	ENSSSCG00000023626
3	31520000	31640000	0.207105	chr3	31472168	31614165	ENSSSCT00000008640	ENSSSCG00000007885	LOC100626399
3	32190000	32280000	0.24107	chr3	32253038	32285245	ENSSSCT00000008652	ENSSSCG00000007896
3	32490000	32540000	0.15876	chr3	32512647	32533857	ENSSSCT00000008655	ENSSSCG00000007899	LOC100627046
3	32570000	32710000	0.229996	chr3	32597547	32604750	ENSSSCT00000026721	ENSSSCG00000022149	RMI2
3	32570000	32710000	0.229996	chr3	32650623	32650882	ENSSSCT00000029974	ENSSSCG00000021337	PRM1
3	32570000	32710000	0.229996	chr3	32653996	32654608	ENSSSCT00000024171	ENSSSCG00000024307	PRM2
3	32570000	32710000	0.229996	chr3	32659716	32661351	ENSSSCT00000032177	ENSSSCG00000027300	TNP2
3	32570000	32710000	0.229996	chr3	32671706	32672538	ENSSSCT00000029636	ENSSSCG00000027855	SOCS1
3	59840000	59860000	0.129826	chr3	59834044	59864868	ENSSSCT00000008988	ENSSSCG00000008207	RPIA
3	59840000	59860000	0.129826	chr3	59842814	59864868	ENSSSCT00000034177	ENSSSCG00000008207	RPIA
3	82250000	82280000	0.331224	chr3	82274611	82325849	ENSSSCT00000009164	ENSSSCG00000025751
3	82290000	82310000	0.20261	chr3	82274611	82325849	ENSSSCT00000009164	ENSSSCG00000025751
3	82290000	82310000	0.20261	chr3	82295596	82299146	ENSSSCT00000009163	ENSSSCG00000008369	LOC102163346
3	92210000	92240000	0.164218	chr3	92197980	92218764	ENSSSCT00000029581	ENSSSCG00000026974	LOC100738268
3	95530000	95540000	0.13777	chr3	95389251	95546928	ENSSSCT00000009218	ENSSSCG00000008418	LOC100738721
3	98130000	98140000	0.123887	chr3	98079345	98147165	ENSSSCT00000025707	ENSSSCG00000029593	FOXN2
3	110240000	110270000	0.229651	chr3	110211607	110260636	ENSSSCT00000023347	ENSSSCG00000008503	FEZ2
3	110240000	110270000	0.229651	chr3	110211607	110260636	ENSSSCT00000009305	ENSSSCG00000008503	FEZ2
3	110240000	110270000	0.229651	chr3	110256207	110477211	ENSSSCT00000009306	ENSSSCG00000008504	CRIM1
3	134030000	134070000	0.160045	chr3	134012079	134083889	ENSSSCT00000028641	ENSSSCG00000026161	LOC100737827
3	144400000	144430000	0.125771	chr3	144411265	144412002	ENSSSCT00000009488	ENSSSCG00000008671
4	7850000	8080000	0.208087	chr4	7894533	7931354	ENSSSCT00000006527	ENSSSCG00000005944	NDRG1
4	7850000	8080000	0.208087	chr4	7967424	7967719	ENSSSCT00000006528	ENSSSCG00000005945
4	7850000	8080000	0.208087	chr4	8078823	8116803	ENSSSCT00000036171	ENSSSCG00000005948	TG
4	7850000	8080000	0.208087	chr4	8078926	8424690	ENSSSCT00000006531	ENSSSCG00000005948	TG
4	8090000	8310000	0.245783	chr4	8078823	8116803	ENSSSCT00000036171	ENSSSCG00000005948	TG
4	8090000	8310000	0.245783	chr4	8078926	8424690	ENSSSCT00000006531	ENSSSCG00000005948	TG
4	8090000	8310000	0.245783	chr4	8134765	8166061	ENSSSCT00000027057	ENSSSCG00000027885	LOC100154886
4	8090000	8310000	0.245783	chr4	8188499	8215803	ENSSSCT00000006529	ENSSSCG00000005946	WISP1
4	8090000	8310000	0.245783	chr4	8270207	8424733	ENSSSCT00000035213	ENSSSCG00000005948	TG
4	8320000	8490000	0.251155	chr4	8078926	8424690	ENSSSCT00000006531	ENSSSCG00000005948	TG
4	8320000	8490000	0.251155	chr4	8270207	8424733	ENSSSCT00000035213	ENSSSCG00000005948	TG
4	8320000	8490000	0.251155	chr4	8337194	8368428	ENSSSCT00000006532	ENSSSCG00000005949	SLA
4	8320000	8490000	0.251155	chr4	8338285	8368428	ENSSSCT00000035545	ENSSSCG00000005949	SLA
4	8320000	8490000	0.251155	chr4	8406569	8407157	ENSSSCT00000035307	ENSSSCG00000030943
4	8320000	8490000	0.251155	chr4	8439107	8510612	ENSSSCT00000006533	ENSSSCG00000005950
4	8320000	8490000	0.251155	chr4	8463122	8510559	ENSSSCT00000033933	ENSSSCG00000005950
4	8320000	8490000	0.251155	chr4	8472524	8481703	ENSSSCT00000032600	ENSSSCG00000005950
4	8320000	8490000	0.251155	chr4	8475806	8482788	ENSSSCT00000035585	ENSSSCG00000005950
4	8320000	8490000	0.251155	chr4	8483521	8510432	ENSSSCT00000035236	ENSSSCG00000005950
4	8520000	8600000	0.189641	chr4	8528270	8536618	ENSSSCT00000006534	ENSSSCG00000005951
4	8520000	8600000	0.189641	chr4	8546060	8556796	ENSSSCT00000022539	ENSSSCG00000023825
4	8520000	8600000	0.189641	chr4	8570713	8643879	ENSSSCT00000006535	ENSSSCG00000005952	LRRC6
4	8520000	8600000	0.189641	chr4	8583523	8644068	ENSSSCT00000034663	ENSSSCG00000005952	LRRC6
4	10650000	10770000	0.182	chr4	10661791	10668865	ENSSSCT00000024990	ENSSSCG00000028759	ASAP1
4	11010000	11120000	0.16396	chr4	11095051	11113125	ENSSSCT00000006545	ENSSSCG00000005962
4	23430000	23460000	0.273653	chr4	23327996	23448887	ENSSSCT00000006602	ENSSSCG00000006016	EIF3H
4	26430000	26450000	0.122771	chr4	26446703	26447002	ENSSSCT00000020834	ENSSSCG00000019239
4	31370000	31410000	0.140525	chr4	31379832	31473563	ENSSSCT00000006621	ENSSSCG00000006032	LOC100155040
4	31450000	31490000	0.190991	chr4	31379832	31473563	ENSSSCT00000006621	ENSSSCG00000006032	LOC100155040
4	31960000	31970000	0.12449	chr4	31802850	31966628	ENSSSCT00000006623	ENSSSCG00000006034	RSPO2
4	34300000	34310000	0.15	chr4	34232981	34739094	ENSSSCT00000006627	ENSSSCG00000006038	ZFPM2
4	34320000	34340000	0.137654	chr4	34232981	34739094	ENSSSCT00000006627	ENSSSCG00000006038	ZFPM2
4	34350000	34370000	0.122373	chr4	34232981	34739094	ENSSSCT00000006627	ENSSSCG00000006038	ZFPM2
4	35810000	35870000	0.127883	chr4	35756713	35911140	ENSSSCT00000006634	ENSSSCG00000006045	LOC100624568
4	37560000	37580000	0.18542	chr4	37533669	37583981	ENSSSCT00000033532	ENSSSCG00000025427
4	37560000	37580000	0.18542	chr4	37565055	37584072	ENSSSCT00000028021	ENSSSCG00000025427
4	39770000	39790000	0.164934	chr4	39772253	39787039	ENSSSCT00000006659	ENSSSCG00000006068	FBXO43
4	46290000	46300000	0.162577	chr4	46289106	46341919	ENSSSCT00000006700	ENSSSCG00000006108
4	46290000	46300000	0.162577	chr4	46298423	46300068	ENSSSCT00000024270	ENSSSCG00000026159	LOC102157609
4	49130000	49150000	0.129269	chr4	49029944	49258394	ENSSSCT00000006708	ENSSSCG00000006116	SLC26A7
4	49200000	49270000	0.162181	chr4	49029944	49258394	ENSSSCT00000006708	ENSSSCG00000006116	SLC26A7
4	49410000	49420000	0.10625	chr4	49397920	49414328	ENSSSCT00000006712	ENSSSCG00000006120	OTUD6B
4	49440000	49450000	0.10625	chr4	49447349	49511355	ENSSSCT00000006713	ENSSSCG00000006121	TMEM55A
4	49460000	49490000	0.107066	chr4	49447349	49511355	ENSSSCT00000006713	ENSSSCG00000006121	TMEM55A
4	49510000	49550000	0.115244	chr4	49447349	49511355	ENSSSCT00000006713	ENSSSCG00000006121	TMEM55A
4	49850000	49930000	0.13116	chr4	49651793	49861211	ENSSSCT00000006714	ENSSSCG00000006122	NECAB1
4	51490000	51510000	0.112838	chr4	51490308	51504917	ENSSSCT00000026840	ENSSSCG00000024096
4	51490000	51510000	0.112838	chr4	51491690	51494456	ENSSSCT00000034284	ENSSSCG00000024096
4	51490000	51510000	0.112838	chr4	51505820	51539016	ENSSSCT00000024891	ENSSSCG00000023926	RIPK2
4	53320000	53340000	0.118691	chr4	53333098	53333214	ENSSSCT00000022505	ENSSSCG00000020889
4	55200000	55210000	0.144694	chr4	55192066	55251263	ENSSSCT00000006728	ENSSSCG00000006135	CPNE3
4	55240000	55270000	0.181845	chr4	55192066	55251263	ENSSSCT00000006728	ENSSSCG00000006135	CPNE3
4	55240000	55270000	0.181845	chr4	55260808	55298662	ENSSSCT00000006729	ENSSSCG00000006136	RMDN1
4	55280000	55340000	0.126725	chr4	55260808	55298662	ENSSSCT00000006729	ENSSSCG00000006136	RMDN1
4	55280000	55340000	0.126725	chr4	55305130	55403541	ENSSSCT00000006730	ENSSSCG00000006137	WWP1
4	55680000	55690000	0.131079	chr4	55660234	55715444	ENSSSCT00000006731	ENSSSCG00000006138	ATP6V0D2
4	56540000	56560000	0.141544	chr4	56540864	56565944	ENSSSCT00000027792	ENSSSCG00000020729
4	56540000	56560000	0.141544	chr4	56543287	56589395	ENSSSCT00000006739	ENSSSCG00000006146	LRRCC1
4	59000000	59150000	0.179529	chr4	59026053	59026162	ENSSSCT00000026295	ENSSSCG00000024611
4	60000000	60010000	0.106366	chr4	60005443	60016407	ENSSSCT00000031697	ENSSSCG00000025980	CHMP4C
4	60050000	60060000	0.116564	chr4	60038427	60074768	ENSSSCT00000006745	ENSSSCG00000006151	SNX16
4	61890000	61900000	0.110099	chr4	61813285	61908322	ENSSSCT00000006752	ENSSSCG00000006158	MRPS28
4	62970000	62980000	0.128291	chr4	62967105	63024275	ENSSSCT00000028036	ENSSSCG00000006162	ZC2HC1A
4	62970000	62980000	0.128291	chr4	62967105	63024275	ENSSSCT00000006756	ENSSSCG00000006162	ZC2HC1A
4	63140000	63150000	0.113457	chr4	63078475	63181989	ENSSSCT00000006757	ENSSSCG00000006163	PKIA
4	63920000	63940000	0.127887	chr4	63919126	63950478	ENSSSCT00000006759	ENSSSCG00000006165	SEC31B
4	63960000	63990000	0.199058	chr4	63955545	63960356	ENSSSCT00000006758	ENSSSCG00000006164	WNT8B
4	64830000	64840000	0.107428	chr4	64829952	64830034	ENSSSCT00000021344	ENSSSCG00000019749
4	64860000	64910000	0.162926	chr4	64863416	65030338	ENSSSCT00000006763	ENSSSCG00000006169
4	67420000	67440000	0.128069	chr4	67243405	67423310	ENSSSCT00000006768	ENSSSCG00000006174	LOC100155368
4	68370000	68380000	0.111589	chr4	68342513	68375882	ENSSSCT00000006778	ENSSSCG00000006184	TERF1
4	74410000	74440000	0.119305	chr4	74419323	74452907	ENSSSCT00000006809	ENSSSCG00000006213	ADHFE1
4	74410000	74440000	0.119305	chr4	74419496	74452853	ENSSSCT00000033464	ENSSSCG00000006213	ADHFE1
4	74410000	74440000	0.119305	chr4	74419496	74452853	ENSSSCT00000033806	ENSSSCG00000006213	ADHFE1
4	74410000	74440000	0.119305	chr4	74419496	74452853	ENSSSCT00000033690	ENSSSCG00000006213	ADHFE1
4	74410000	74440000	0.119305	chr4	74419650	74452853	ENSSSCT00000034369	ENSSSCG00000006213	ADHFE1
4	74410000	74440000	0.119305	chr4	74419998	74428892	ENSSSCT00000033205	ENSSSCG00000006213	ADHFE1
4	74410000	74440000	0.119305	chr4	74436620	74452852	ENSSSCT00000034716	ENSSSCG00000006213	ADHFE1
4	74410000	74440000	0.119305	chr4	74436620	74452853	ENSSSCT00000036299	ENSSSCG00000006213	ADHFE1
4	74410000	74440000	0.119305	chr4	74436620	74452853	ENSSSCT00000033005	ENSSSCG00000006213	ADHFE1
4	74410000	74440000	0.119305	chr4	74439651	74452850	ENSSSCT00000035372	ENSSSCG00000006213	ADHFE1
4	74660000	74670000	0.125045	chr4	74654818	74698666	ENSSSCT00000036376	ENSSSCG00000006216	TRIM55
4	74660000	74670000	0.125045	chr4	74655331	74698465	ENSSSCT00000006812	ENSSSCG00000006216	TRIM55
4	74660000	74670000	0.125045	chr4	74655440	74698437	ENSSSCT00000030871	ENSSSCG00000006216	TRIM55
4	74660000	74670000	0.125045	chr4	74655440	74698437	ENSSSCT00000023039	ENSSSCG00000006216	TRIM55
4	74780000	74810000	0.115178	chr4	74725220	74808684	ENSSSCT00000006813	ENSSSCG00000006217	DNAJC5B
4	75770000	75780000	0.10742	chr4	75772477	75975238	ENSSSCT00000031830	ENSSSCG00000022092	LOC100738003
4	75900000	75920000	0.151283	chr4	75772477	75975238	ENSSSCT00000031830	ENSSSCG00000022092	LOC100738003
4	78580000	78590000	0.115066	chr4	78506790	78643572	ENSSSCT00000006827	ENSSSCG00000006230	CLVS1
4	87340000	87370000	0.126561	chr4	87185965	87343303	ENSSSCT00000006873	ENSSSCG00000006274	LOC102160482
4	87340000	87370000	0.126561	chr4	87368560	87610320	ENSSSCT00000006876	ENSSSCG00000006277	CEBPD
4	87340000	87370000	0.126561	chr4	87369053	87370589	ENSSSCT00000006875	ENSSSCG00000006276
4	87470000	87480000	0.109784	chr4	87368560	87610320	ENSSSCT00000006876	ENSSSCG00000006277	CEBPD
4	87520000	87530000	0.111231	chr4	87368560	87610320	ENSSSCT00000006876	ENSSSCG00000006277	CEBPD
4	87570000	87590000	0.12729	chr4	87368560	87610320	ENSSSCT00000006876	ENSSSCG00000006277	CEBPD
4	87600000	87660000	0.145725	chr4	87368560	87610320	ENSSSCT00000006876	ENSSSCG00000006277	CEBPD
4	88560000	88620000	0.144251	chr4	88564487	88734989	ENSSSCT00000006882	ENSSSCG00000006282	KIFAP3
4	88630000	88690000	0.236756	chr4	88564487	88734989	ENSSSCT00000006882	ENSSSCG00000006282	KIFAP3
4	89230000	89240000	0.108114	chr4	89219512	89250809	ENSSSCT00000030933	ENSSSCG00000022396	BLZF1
4	89330000	89350000	0.130989	chr4	89260820	89341707	ENSSSCT00000006898	ENSSSCG00000006294	NME7
4	93720000	93740000	0.219674	chr4	93726511	93726593	ENSSSCT00000021818	ENSSSCG00000020223
4	97470000	97480000	0.109747	chr4	97461922	97476795	ENSSSCT00000033993	ENSSSCG00000006378	SLAMF7
4	97470000	97480000	0.109747	chr4	97469255	97479289	ENSSSCT00000006989	ENSSSCG00000006378	SLAMF7
4	97760000	97820000	0.209736	chr4	97762705	97799240	ENSSSCT00000006991	ENSSSCG00000006380	SLAMF1
4	97760000	97820000	0.209736	chr4	97762762	97799760	ENSSSCT00000033071	ENSSSCG00000006380	SLAMF1
4	97760000	97820000	0.209736	chr4	97772439	97798714	ENSSSCT00000035346	ENSSSCG00000006380	SLAMF1
4	97760000	97820000	0.209736	chr4	97775022	97798679	ENSSSCT00000033284	ENSSSCG00000006380	SLAMF1
4	97760000	97820000	0.209736	chr4	97801182	97801273	ENSSSCT00000020708	ENSSSCG00000019113
4	97850000	97890000	0.228425	chr4	97824477	97853630	ENSSSCT00000006994	ENSSSCG00000006381	CD84
4	97850000	97890000	0.228425	chr4	97824520	97851964	ENSSSCT00000035598	ENSSSCG00000006381	CD84
4	97850000	97890000	0.228425	chr4	97845344	97852218	ENSSSCT00000033852	ENSSSCG00000006381	CD84
4	97850000	97890000	0.228425	chr4	97870919	97883534	ENSSSCT00000036523	ENSSSCG00000006382	SLAMF6
4	97850000	97890000	0.228425	chr4	97870919	97893024	ENSSSCT00000006995	ENSSSCG00000006382	SLAMF6
4	97850000	97890000	0.228425	chr4	97883113	97887675	ENSSSCT00000036172	ENSSSCG00000006382	SLAMF6
4	97900000	97960000	0.17828	chr4	97945708	97971088	ENSSSCT00000006996	ENSSSCG00000006383	VANGL2
4	98030000	98050000	0.245787	chr4	98011638	98033298	ENSSSCT00000006998	ENSSSCG00000006385	NCSTN
4	98030000	98050000	0.245787	chr4	98020858	98032889	ENSSSCT00000036070	ENSSSCG00000006385	NCSTN
4	98030000	98050000	0.245787	chr4	98033371	98083241	ENSSSCT00000006999	ENSSSCG00000006386	COPA
4	98230000	98260000	0.159154	chr4	98232794	98273614	ENSSSCT00000025246	ENSSSCG00000020953	ATP1A4
4	98230000	98260000	0.159154	chr4	98256667	98256768	ENSSSCT00000021040	ENSSSCG00000019445
4	99770000	99790000	0.242996	chr4	99777940	99778855	ENSSSCT00000027384	ENSSSCG00000025654	LOC100626877
4	106690000	106710000	0.113714	chr4	106665128	106748521	ENSSSCT00000007253	ENSSSCG00000006619	SNX27
4	106690000	106710000	0.113714	chr4	106704164	106704235	ENSSSCT00000023541	ENSSSCG00000021896
4	107930000	107960000	0.116882	chr4	107932169	108021740	ENSSSCT00000022559	ENSSSCG00000030291	RPRD2
4	109280000	109290000	0.112707	chr4	109267879	109289998	ENSSSCT00000029430	ENSSSCG00000021304	LOC100154179
4	109280000	109290000	0.112707	chr4	109286294	109318377	ENSSSCT00000007332	ENSSSCG00000006693	PDZK1
4	109490000	109520000	0.160562	chr4	109493950	109522547	ENSSSCT00000007333	ENSSSCG00000006694	LOC100736674
4	110870000	110980000	0.26794	chr4	110927012	110985928	ENSSSCT00000007349	ENSSSCG00000006709
4	111590000	111610000	0.144158	chr4	111579208	111603426	ENSSSCT00000007361	ENSSSCG00000006720	HAO2
4	111590000	111610000	0.144158	chr4	111592740	111603426	ENSSSCT00000034337	ENSSSCG00000006720	HAO2
4	112000000	112020000	0.159083	chr4	111992594	112035055	ENSSSCT00000007366	ENSSSCG00000006725	LOC100158194
4	142130000	142150000	0.189302	chr4	142139234	142173420	ENSSSCT00000007595	ENSSSCG00000006933	CLCA1
4	143420000	143430000	0.163302	chr4	143403043	143464005	ENSSSCT00000007615	ENSSSCG00000006950	WDR63
5	17090000	17130000	0.131003	chr5	17064795	17187457	ENSSSCT00000028346	ENSSSCG00000029196	DIP2B
5	19620000	19640000	0.139363	chr5	19624344	19630822	ENSSSCT00000000300	ENSSSCG00000000279	HOXC13
5	24390000	24410000	0.130006	chr5	24383138	24390317	ENSSSCT00000032101	ENSSSCG00000029471	STAC3
5	24390000	24410000	0.130006	chr5	24383138	24390317	ENSSSCT00000032244	ENSSSCG00000029471	STAC3
5	24390000	24410000	0.130006	chr5	24392767	24541447	ENSSSCT00000027063	ENSSSCG00000026498	R3HDM2
5	29920000	29940000	0.11376	chr5	29870631	30010062	ENSSSCT00000000494	ENSSSCG00000000458	MON2
5	31940000	31960000	0.233794	chr5	31898373	31974404	ENSSSCT00000030713	ENSSSCG00000000464	C5H12orf56
5	31940000	31960000	0.233794	chr5	31898373	31974380	ENSSSCT00000000502	ENSSSCG00000000464	C5H12orf56
5	71160000	71180000	0.171949	chr5	71177777	71227639	ENSSSCT00000031301	ENSSSCG00000026537
5	71160000	71180000	0.171949	chr5	71177777	71227639	ENSSSCT00000025339	ENSSSCG00000026537
5	71750000	72070000	0.174562	chr5	71756584	71817700	ENSSSCT00000030429	ENSSSCG00000027725	LOC100621109
5	71750000	72070000	0.174562	chr5	71771558	71774663	ENSSSCT00000033363	ENSSSCG00000000765	LOC100518910
5	71750000	72070000	0.174562	chr5	71771558	71778550	ENSSSCT00000033369	ENSSSCG00000000765	LOC100518910
5	71750000	72070000	0.174562	chr5	71771558	71776996	ENSSSCT00000000829	ENSSSCG00000000765	LOC100518910
5	71750000	72070000	0.174562	chr5	71776426	71778550	ENSSSCT00000033709	ENSSSCG00000000765	LOC100518910
5	71750000	72070000	0.174562	chr5	71777121	71778550	ENSSSCT00000032752	ENSSSCG00000000765	LOC100518910
5	71750000	72070000	0.174562	chr5	71778780	71779588	ENSSSCT00000032650	ENSSSCG00000000765	LOC100518910
5	71750000	72070000	0.174562	chr5	71997706	72013639	ENSSSCT00000000830	ENSSSCG00000000766	CECR2
5	71750000	72070000	0.174562	chr5	72025378	72045323	ENSSSCT00000000831	ENSSSCG00000000767	ATP6V1E1
5	71750000	72070000	0.174562	chr5	72062876	72116345	ENSSSCT00000031909	ENSSSCG00000023043	BCL2L13
5	72080000	72200000	0.195111	chr5	72062876	72116345	ENSSSCT00000031909	ENSSSCG00000023043	BCL2L13
5	72080000	72200000	0.195111	chr5	72118716	72143297	ENSSSCT00000000833	ENSSSCG00000000769	BID
5	72080000	72200000	0.195111	chr5	72159022	72254310	ENSSSCT00000000834	ENSSSCG00000000770	MICAL3
5	72220000	72230000	0.155314	chr5	72159022	72254310	ENSSSCT00000000834	ENSSSCG00000000770	MICAL3
5	73400000	73410000	0.171244	chr5	73380995	73586157	ENSSSCT00000000843	ENSSSCG00000000779	KIF21A
5	73420000	73480000	0.210052	chr5	73380995	73586157	ENSSSCT00000000843	ENSSSCG00000000779	KIF21A
5	73780000	73830000	0.200388	chr5	73761893	73831667	ENSSSCT00000000846	ENSSSCG00000000782	C5H12orf40
5	73990000	74000000	0.149835	chr5	73929837	74023533	ENSSSCT00000034370	ENSSSCG00000024523
5	74770000	74830000	0.169518	chr5	74809225	74812088	ENSSSCT00000032152	ENSSSCG00000026948
5	74770000	74830000	0.169518	chr5	74820464	74839815	ENSSSCT00000022698	ENSSSCG00000027998	LOC396897
5	81690000	81710000	0.157462	chr5	81676290	81694184	ENSSSCT00000029955	ENSSSCG00000021129	PFKM
5	81690000	81710000	0.157462	chr5	81696219	81701871	ENSSSCT00000024909	ENSSSCG00000021024	ASB8
5	82620000	82630000	0.109514	chr5	82604178	82645895	ENSSSCT00000000914	ENSSSCG00000000840	LOC100520136
5	82640000	82670000	0.13971	chr5	82604178	82645895	ENSSSCT00000000914	ENSSSCG00000000840	LOC100520136
5	82640000	82670000	0.13971	chr5	82649384	82706969	ENSSSCT00000000915	ENSSSCG00000000841	APLP2
5	83930000	83960000	0.138645	chr5	83939558	83979588	ENSSSCT00000000923	ENSSSCG00000000846	HCFC2
5	83980000	84010000	0.154653	chr5	83991460	84048064	ENSSSCT00000000925	ENSSSCG00000000848	GLT8D2
5	87740000	87880000	0.16438	chr5	87784469	87828141	ENSSSCT00000000958	ENSSSCG00000000875	NR1H4
5	87740000	87880000	0.16438	chr5	87851009	87870195	ENSSSCT00000030549	ENSSSCG00000000874	GAS2L3
5	87740000	87880000	0.16438	chr5	87851696	87870246	ENSSSCT00000000957	ENSSSCG00000000874	GAS2L3
5	90550000	90570000	0.115895	chr5	90552046	90552146	ENSSSCT00000020461	ENSSSCG00000018866	MIR135-2
5	90990000	91000000	0.110714	chr5	90996693	90996980	ENSSSCT00000031549	ENSSSCG00000029693
6	5140000	5160000	0.114748	chr6	5098216	5142052	ENSSSCT00000002975	ENSSSCG00000002682	MBTPS1
6	7020000	7040000	0.123261	chr6	6994096	7068918	ENSSSCT00000002981	ENSSSCG00000002688	PLCG2
6	7180000	7240000	0.117047	chr6	7183373	7278279	ENSSSCT00000002982	ENSSSCG00000002689
6	14230000	14250000	0.135399	chr6	14241721	14256249	ENSSSCT00000032306	ENSSSCG00000021806	LOC100737964
6	16320000	16370000	0.12884	chr6	16261576	16381887	ENSSSCT00000003052	ENSSSCG00000002755	NFAT5
6	16320000	16370000	0.12884	chr6	16300042	16381341	ENSSSCT00000036634	ENSSSCG00000002755	NFAT5
6	16320000	16370000	0.12884	chr6	16300042	16381341	ENSSSCT00000034601	ENSSSCG00000002755	NFAT5
6	16320000	16370000	0.12884	chr6	16300042	16381341	ENSSSCT00000033936	ENSSSCG00000002755	NFAT5
6	16590000	16610000	0.109666	chr6	16587550	16592245	ENSSSCT00000003057	ENSSSCG00000002760	NIP7
6	16590000	16610000	0.109666	chr6	16592287	16599149	ENSSSCT00000003056	ENSSSCG00000002759	COG8
6	16590000	16610000	0.109666	chr6	16599367	16600718	ENSSSCT00000003055	ENSSSCG00000002758	PDF
6	16590000	16610000	0.109666	chr6	16602520	16616382	ENSSSCT00000026219	ENSSSCG00000025151	VPS4A
6	16680000	16690000	0.109646	chr6	16628535	16722192	ENSSSCT00000025739	ENSSSCG00000028109	SNTB2
6	32210000	32220000	0.147462	chr6	32141390	32408749	ENSSSCT00000003145	ENSSSCG00000002844	LOC100521794
6	41290000	41320000	0.163522	chr6	41318229	41319459	ENSSSCT00000003237	ENSSSCG00000002930
6	41430000	41450000	0.140264	chr6	41437342	41474278	ENSSSCT00000026682	ENSSSCG00000026429
6	41480000	41530000	0.210637	chr6	41504396	41534924	ENSSSCT00000030901	ENSSSCG00000023195	LOC102159768
6	41570000	41600000	0.146213	chr6	41551138	41578425	ENSSSCT00000003248	ENSSSCG00000002935	ZNF568
6	41570000	41600000	0.146213	chr6	41578517	41591167	ENSSSCT00000003249	ENSSSCG00000002936
6	41810000	41840000	0.125967	chr6	41833560	41840293	ENSSSCT00000003257	ENSSSCG00000029420	ZNF569
6	43020000	43070000	0.116729	chr6	42960281	43026776	ENSSSCT00000003286	ENSSSCG00000002962	MAP4K1
6	43020000	43070000	0.116729	chr6	43027864	43040551	ENSSSCT00000003287	ENSSSCG00000002963	EIF3K
6	43020000	43070000	0.116729	chr6	43045534	43125072	ENSSSCT00000003289	ENSSSCG00000002965	ACTN4
6	43170000	43220000	0.188909	chr6	43153597	43229948	ENSSSCT00000025965	ENSSSCG00000024281	LGALS7
6	43170000	43220000	0.188909	chr6	43166590	43178448	ENSSSCT00000028591	ENSSSCG00000028943	ECH1
6	43170000	43220000	0.188909	chr6	43180617	43184468	ENSSSCT00000031006	ENSSSCG00000028626	HNRNPL
6	43170000	43220000	0.188909	chr6	43210733	43215949	ENSSSCT00000029191	ENSSSCG00000022692	RINL
6	43170000	43220000	0.188909	chr6	43218842	43229047	ENSSSCT00000022319	ENSSSCG00000026794
6	43400000	43420000	0.115518	chr6	43358781	43402767	ENSSSCT00000022903	ENSSSCG00000030520	PAK4
6	43400000	43420000	0.115518	chr6	43413565	43431315	ENSSSCT00000003296	ENSSSCG00000002971	LOC100621910
6	43810000	43960000	0.334468	chr6	43804624	43812120	ENSSSCT00000003318	ENSSSCG00000002987
6	43810000	43960000	0.334468	chr6	43825767	43833236	ENSSSCT00000028028	ENSSSCG00000026612	TIMM50
6	43810000	43960000	0.334468	chr6	43834839	43865000	ENSSSCT00000030229	ENSSSCG00000023556	SUPT5H
6	43810000	43960000	0.334468	chr6	43834839	43865000	ENSSSCT00000031855	ENSSSCG00000023556	SUPT5H
6	43810000	43960000	0.334468	chr6	43871537	43874349	ENSSSCT00000024602	ENSSSCG00000020817	RPS16
6	43810000	43960000	0.334468	chr6	43879908	43888970	ENSSSCT00000031206	ENSSSCG00000030048	LOC100739199
6	43810000	43960000	0.334468	chr6	43890845	43890950	ENSSSCT00000022388	ENSSSCG00000020773	LOC102159253
6	43810000	43960000	0.334468	chr6	43893753	43896357	ENSSSCT00000026750	ENSSSCG00000028056	ZFP36
6	43810000	43960000	0.334468	chr6	43902893	43908602	ENSSSCT00000025484	ENSSSCG00000020829	LOC100737949
6	43810000	43960000	0.334468	chr6	43908311	43910471	ENSSSCT00000027924	ENSSSCG00000022442	LOC100625528
6	43810000	43960000	0.334468	chr6	43919261	43922442	ENSSSCT00000003315	ENSSSCG00000002984
6	43810000	43960000	0.334468	chr6	43943594	43948406	ENSSSCT00000003314	ENSSSCG00000002983	LGALS13
6	43970000	44020000	0.318095	chr6	43986160	43991174	ENSSSCT00000003317	ENSSSCG00000002986	SELV
6	43970000	44020000	0.318095	chr6	43998605	44008537	ENSSSCT00000023819	ENSSSCG00000029254	DLL3
6	43970000	44020000	0.318095	chr6	44011678	44014019	ENSSSCT00000003316	ENSSSCG00000002985	LOC102158775
6	44140000	44250000	0.138026	chr6	44123696	44154834	ENSSSCT00000027766	ENSSSCG00000027515	FCGBP
6	44140000	44250000	0.138026	chr6	44160340	44172057	ENSSSCT00000022996	ENSSSCG00000030510	FBL
6	44140000	44250000	0.138026	chr6	44172222	44181016	ENSSSCT00000024419	ENSSSCG00000027197	DYRK1B
6	44140000	44250000	0.138026	chr6	44184894	44188855	ENSSSCT00000022884	ENSSSCG00000027585	LOC102159019
6	44140000	44250000	0.138026	chr6	44194899	44201718	ENSSSCT00000003319	ENSSSCG00000002988	ZNF546
6	44920000	44930000	0.114881	chr6	44929853	44978800	ENSSSCT00000003339	ENSSSCG00000003006	CYP2B22
6	45600000	45640000	0.121834	chr6	45597063	45604078	ENSSSCT00000022478	ENSSSCG00000021521	ERF
6	45600000	45640000	0.121834	chr6	45608020	45618144	ENSSSCT00000003371	ENSSSCG00000003035	GSK3A
6	45600000	45640000	0.121834	chr6	45620533	45626179	ENSSSCT00000027009	ENSSSCG00000028054	ZNF526
6	45600000	45640000	0.121834	chr6	45629732	45646518	ENSSSCT00000030680	ENSSSCG00000030182	DEDD2
6	46780000	46790000	0.109602	chr6	46768169	46786148	ENSSSCT00000003414	ENSSSCG00000003077	ZFP112
6	47240000	47280000	0.144049	chr6	47217248	47248412	ENSSSCT00000003429	ENSSSCG00000003090	PRR2
6	47240000	47280000	0.144049	chr6	47217524	47334433	ENSSSCT00000003428	ENSSSCG00000003090	PRR2
6	47240000	47280000	0.144049	chr6	47252032	47334227	ENSSSCT00000036554	ENSSSCG00000003090	PRR2
6	47240000	47280000	0.144049	chr6	47257061	47266164	ENSSSCT00000003427	ENSSSCG00000003089	TOMM40
6	47240000	47280000	0.144049	chr6	47269969	47272195	ENSSSCT00000003426	ENSSSCG00000003088	APOE
6	48030000	48220000	0.225094	chr6	47968135	48032120	ENSSSCT00000003444	ENSSSCG00000003105	SLC1A5
6	48030000	48220000	0.225094	chr6	48066401	48073966	ENSSSCT00000003445	ENSSSCG00000003106	AP2S1
6	48030000	48220000	0.225094	chr6	48066401	48073966	ENSSSCT00000029635	ENSSSCG00000003106	AP2S1
6	48030000	48220000	0.225094	chr6	48128315	48215354	ENSSSCT00000003446	ENSSSCG00000003107	LOC100514580
6	48940000	48970000	0.122764	chr6	48928610	48946950	ENSSSCT00000024758	ENSSSCG00000022302	GLTSCR1
6	48940000	48970000	0.122764	chr6	48928625	48946950	ENSSSCT00000022965	ENSSSCG00000022302	GLTSCR1
6	48940000	48970000	0.122764	chr6	48953702	48972126	ENSSSCT00000025210	ENSSSCG00000023371	EHD2
6	49190000	49230000	0.187554	chr6	49191352	49202212	ENSSSCT00000003467	ENSSSCG00000003126	CABP5
6	49190000	49230000	0.187554	chr6	49204888	49244858	ENSSSCT00000003469	ENSSSCG00000003128	LIG1
6	49190000	49230000	0.187554	chr6	49208633	49208726	ENSSSCT00000020673	ENSSSCG00000019078
6	49270000	49370000	0.120247	chr6	49355195	49362519	ENSSSCT00000028953	ENSSSCG00000020988
6	49270000	49370000	0.120247	chr6	49364537	49390203	ENSSSCT00000025517	ENSSSCG00000026689	CCDC114
6	49270000	49370000	0.120247	chr6	49364537	49388383	ENSSSCT00000029139	ENSSSCG00000026689	CCDC114
6	49380000	49400000	0.118593	chr6	49364537	49390203	ENSSSCT00000025517	ENSSSCG00000026689	CCDC114
6	49380000	49400000	0.118593	chr6	49364537	49388383	ENSSSCT00000029139	ENSSSCG00000026689	CCDC114
6	49380000	49400000	0.118593	chr6	49394074	49399038	ENSSSCT00000024369	ENSSSCG00000023377	EMP3
6	49380000	49400000	0.118593	chr6	49399425	49421692	ENSSSCT00000026009	ENSSSCG00000030544	TMEM143
6	49480000	49620000	0.137607	chr6	49516000	49531880	ENSSSCT00000023712	ENSSSCG00000030561	LOC102163868
6	49480000	49620000	0.137607	chr6	49516000	49531880	ENSSSCT00000027742	ENSSSCG00000030561	LOC102163868
6	49480000	49620000	0.137607	chr6	49536430	49549533	ENSSSCT00000003477	ENSSSCG00000003136	CYTH2
6	49480000	49620000	0.137607	chr6	49552039	49556377	ENSSSCT00000003476	ENSSSCG00000003135	KCNJ14
6	49480000	49620000	0.137607	chr6	49562278	49569131	ENSSSCT00000003475	ENSSSCG00000003134	GRWD1
6	49480000	49620000	0.137607	chr6	49571008	49609465	ENSSSCT00000003474	ENSSSCG00000003133	GRIN2D
6	49480000	49620000	0.137607	chr6	49615446	49623795	ENSSSCT00000003473	ENSSSCG00000003132	KDELR1
6	49710000	49790000	0.126074	chr6	49700286	49710764	ENSSSCT00000027392	ENSSSCG00000023280	SULT2B1
6	49710000	49790000	0.126074	chr6	49711175	49719812	ENSSSCT00000032098	ENSSSCG00000025975	FAM83E
6	49710000	49790000	0.126074	chr6	49715806	49716187	ENSSSCT00000027139	ENSSSCG00000025441	SPACA4
6	49710000	49790000	0.126074	chr6	49721683	49725897	ENSSSCT00000027696	ENSSSCG00000025928	RPL18
6	49710000	49790000	0.126074	chr6	49730144	49734108	ENSSSCT00000024290	ENSSSCG00000030425	LOC100738292
6	49710000	49790000	0.126074	chr6	49734282	49740069	ENSSSCT00000003494	ENSSSCG00000003148	LOC100524747
6	49710000	49790000	0.126074	chr6	49740727	49745975	ENSSSCT00000003492	ENSSSCG00000003147	CA11
6	49710000	49790000	0.126074	chr6	49754257	49763039	ENSSSCT00000003491	ENSSSCG00000003146	NTN5
6	49710000	49790000	0.126074	chr6	49768217	49769252	ENSSSCT00000029116	ENSSSCG00000027364	FUT2A
6	49710000	49790000	0.126074	chr6	49781886	49791227	ENSSSCT00000003489	ENSSSCG00000003145	FUT2
6	52730000	52760000	0.169477	chr6	52738855	52738935	ENSSSCT00000029014	ENSSSCG00000027265
6	52730000	52760000	0.169477	chr6	52741951	52763479	ENSSSCT00000003611	ENSSSCG00000003251	NLRP12
6	52790000	52810000	0.151719	chr6	52784754	52792351	ENSSSCT00000003607	ENSSSCG00000003247
6	52790000	52810000	0.151719	chr6	52792448	52797099	ENSSSCT00000024490	ENSSSCG00000028154
6	52790000	52810000	0.151719	chr6	52803520	52808690	ENSSSCT00000003612	ENSSSCG00000003252	LOC100523609
6	52870000	53000000	0.217823	chr6	52972543	52978506	ENSSSCT00000003613	ENSSSCG00000003253	MYADM
6	52870000	53000000	0.217823	chr6	52982003	53001741	ENSSSCT00000003617	ENSSSCG00000003256	PRKCG
6	53050000	53170000	0.181742	chr6	53043021	53058038	ENSSSCT00000003615	ENSSSCG00000003255
6	53050000	53170000	0.181742	chr6	53057501	53057581	ENSSSCT00000023510	ENSSSCG00000021876	MIR935
6	53050000	53170000	0.181742	chr6	53065417	53085267	ENSSSCT00000003618	ENSSSCG00000003257	CACNG6
6	53050000	53170000	0.181742	chr6	53121797	53134448	ENSSSCT00000003621	ENSSSCG00000003260	VSTM1
6	53050000	53170000	0.181742	chr6	53167004	53178326	ENSSSCT00000003619	ENSSSCG00000003258	TARM1
6	53200000	53260000	0.150566	chr6	53199498	53206232	ENSSSCT00000003623	ENSSSCG00000003262	TFPT
6	53200000	53260000	0.150566	chr6	53206453	53223952	ENSSSCT00000003624	ENSSSCG00000003263	PRPF31
6	53200000	53260000	0.150566	chr6	53227260	53243458	ENSSSCT00000003625	ENSSSCG00000003264	CNOT3
6	53200000	53260000	0.150566	chr6	53243207	53248375	ENSSSCT00000003626	ENSSSCG00000003265	LENG1
6	53200000	53260000	0.150566	chr6	53248508	53263198	ENSSSCT00000003627	ENSSSCG00000003266	TMC4
6	53290000	53300000	0.114257	chr6	53292338	53298246	ENSSSCT00000027911	ENSSSCG00000029785	RPS9
6	53290000	53300000	0.114257	chr6	53299111	53303684	ENSSSCT00000023496	ENSSSCG00000028802
6	53370000	53380000	0.204745	chr6	53372898	53375366	ENSSSCT00000022677	ENSSSCG00000025549
6	53520000	53560000	0.172282	chr6	53541981	53550066	ENSSSCT00000003637	ENSSSCG00000003275	LAIR1
6	53520000	53560000	0.172282	chr6	53541981	53550066	ENSSSCT00000022595	ENSSSCG00000003275	LAIR1
6	53970000	53990000	0.120472	chr6	53966740	53970154	ENSSSCT00000035853	ENSSSCG00000003282	PIGE-108A11.3
6	53970000	53990000	0.120472	chr6	53980483	53991258	ENSSSCT00000031466	ENSSSCG00000027390	KIR2DL1
6	54270000	54420000	0.140876	chr6	54259283	54275891	ENSSSCT00000022455	ENSSSCG00000024567	PTPRH
6	54270000	54420000	0.140876	chr6	54259286	54275891	ENSSSCT00000027366	ENSSSCG00000024567	PTPRH
6	54270000	54420000	0.140876	chr6	54277756	54283775	ENSSSCT00000028654	ENSSSCG00000021843	SYT5
6	54270000	54420000	0.140876	chr6	54287887	54293721	ENSSSCT00000023506	ENSSSCG00000028682	DNAAF3
6	54270000	54420000	0.140876	chr6	54294925	54298579	ENSSSCT00000026404	ENSSSCG00000024505	TNNI3
6	54270000	54420000	0.140876	chr6	54294925	54298512	ENSSSCT00000024017	ENSSSCG00000024505	TNNI3
6	54270000	54420000	0.140876	chr6	54301795	54314510	ENSSSCT00000023274	ENSSSCG00000025353	TNNT1
6	54270000	54420000	0.140876	chr6	54301795	54314510	ENSSSCT00000026662	ENSSSCG00000025353	TNNT1
6	54270000	54420000	0.140876	chr6	54318795	54340478	ENSSSCT00000031255	ENSSSCG00000027189	PPP1R12C
6	54270000	54420000	0.140876	chr6	54343312	54352789	ENSSSCT00000030221	ENSSSCG00000026417	EPS8L1
6	54270000	54420000	0.140876	chr6	54373095	54377346	ENSSSCT00000003651	ENSSSCG00000003287	BRSK1
6	54270000	54420000	0.140876	chr6	54381183	54393103	ENSSSCT00000003652	ENSSSCG00000003288	HSPBP1
6	54270000	54420000	0.140876	chr6	54395347	54418036	ENSSSCT00000003665	ENSSSCG00000003301	PPP6R1
6	54270000	54420000	0.140876	chr6	54419746	54421705	ENSSSCT00000003666	ENSSSCG00000003302	TMEM86B
6	55000000	55090000	0.224975	chr6	55063293	55064214	ENSSSCT00000027650	ENSSSCG00000025917	LOC100738814
6	55000000	55090000	0.224975	chr6	55080119	55080870	ENSSSCT00000003675	ENSSSCG00000003311
6	55100000	55380000	0.222815	chr6	55135449	55136446	ENSSSCT00000003673	ENSSSCG00000003309	LOC100520313
6	55100000	55380000	0.222815	chr6	55244921	55246301	ENSSSCT00000003677	ENSSSCG00000003313
6	55100000	55380000	0.222815	chr6	55279671	55336909	ENSSSCT00000003678	ENSSSCG00000003314
6	55100000	55380000	0.222815	chr6	55297936	55300382	ENSSSCT00000034923	ENSSSCG00000003314
6	55100000	55380000	0.222815	chr6	55356740	55376705	ENSSSCT00000003676	ENSSSCG00000003312
6	55100000	55380000	0.222815	chr6	55371226	55376683	ENSSSCT00000033753	ENSSSCG00000003312
6	55490000	55590000	0.153518	chr6	55500383	55520014	ENSSSCT00000003679	ENSSSCG00000003315	NLRP8
6	55490000	55590000	0.153518	chr6	55500443	55519969	ENSSSCT00000034314	ENSSSCG00000003315	NLRP8
6	55490000	55590000	0.153518	chr6	55531139	55564136	ENSSSCT00000003680	ENSSSCG00000003316	NLRP5
6	55490000	55590000	0.153518	chr6	55531229	55564136	ENSSSCT00000033731	ENSSSCG00000003316	NLRP5
6	55490000	55590000	0.153518	chr6	55574310	55585249	ENSSSCT00000003681	ENSSSCG00000003317	ZNF787
6	55970000	55990000	0.13227	chr6	55967481	55979140	ENSSSCT00000003688	ENSSSCG00000003322	ZNF582
6	56050000	56160000	0.144823	chr6	56148962	56159821	ENSSSCT00000031892	ENSSSCG00000026141	ZNF71
6	56900000	56930000	0.112272	chr6	56900113	56909192	ENSSSCT00000029899	ENSSSCG00000029696	ZNF211
6	56900000	56930000	0.112272	chr6	56926563	56928631	ENSSSCT00000004409	ENSSSCG00000003987	ZSCAN4
6	57410000	57420000	0.114935	chr6	57411391	57411510	ENSSSCT00000027978	ENSSSCG00000026256
6	57580000	57740000	0.192624	chr6	57596003	57626103	ENSSSCT00000004428	ENSSSCG00000004005
6	57580000	57740000	0.192624	chr6	57653258	57657524	ENSSSCT00000004424	ENSSSCG00000004001	A1BG
6	57580000	57740000	0.192624	chr6	57686352	57692238	ENSSSCT00000004425	ENSSSCG00000004002	RPS5
6	57580000	57740000	0.192624	chr6	57712691	57722153	ENSSSCT00000004427	ENSSSCG00000004004
6	57580000	57740000	0.192624	chr6	57737790	57741493	ENSSSCT00000029564	ENSSSCG00000027987
6	57580000	57740000	0.192624	chr6	57737838	57741481	ENSSSCT00000027815	ENSSSCG00000027987
6	57980000	58050000	0.18917	chr6	57969754	57982129	ENSSSCT00000003701	ENSSSCG00000003334	UBE2J2
6	57980000	58050000	0.18917	chr6	57985129	57989331	ENSSSCT00000003700	ENSSSCG00000003333	FAM132A
6	57980000	58050000	0.18917	chr6	57997152	57998124	ENSSSCT00000023773	ENSSSCG00000022151	B3GALT6
6	57980000	58050000	0.18917	chr6	57998324	58008413	ENSSSCT00000003699	ENSSSCG00000003332	SDF4
6	57980000	58050000	0.18917	chr6	58011600	58014416	ENSSSCT00000003698	ENSSSCG00000003331	TNFRSF4
6	57980000	58050000	0.18917	chr6	58019250	58021622	ENSSSCT00000003697	ENSSSCG00000003330	TNFRSF18
6	57980000	58050000	0.18917	chr6	58019343	58019506	ENSSSCT00000035295	ENSSSCG00000030870
6	57980000	58050000	0.18917	chr6	58034639	58039789	ENSSSCT00000003703	ENSSSCG00000003336
6	57980000	58050000	0.18917	chr6	58044173	58044254	ENSSSCT00000020607	ENSSSCG00000019012	MIR429
6	57980000	58050000	0.18917	chr6	58045648	58047446	ENSSSCT00000030593	ENSSSCG00000027991
6	57980000	58050000	0.18917	chr6	58048100	58058468	ENSSSCT00000003696	ENSSSCG00000003329	ACAP3
6	58090000	58130000	0.184999	chr6	58092107	58094373	ENSSSCT00000003707	ENSSSCG00000003338	PUSL1
6	58090000	58130000	0.184999	chr6	58092872	58105986	ENSSSCT00000003708	ENSSSCG00000003339	CPSF3L
6	58090000	58130000	0.184999	chr6	58108615	58109437	ENSSSCT00000003709	ENSSSCG00000003340	GLTPD1
6	58090000	58130000	0.184999	chr6	58111611	58115907	ENSSSCT00000003710	ENSSSCG00000003341	TAS1R3
6	58090000	58130000	0.184999	chr6	58116728	58126973	ENSSSCT00000003711	ENSSSCG00000003342	DVL1
6	58090000	58130000	0.184999	chr6	58129041	58134259	ENSSSCT00000029719	ENSSSCG00000021880	MXRA8
6	58270000	58340000	0.188601	chr6	58269479	58271822	ENSSSCT00000003723	ENSSSCG00000003354	CCNL2
6	58270000	58340000	0.188601	chr6	58274548	58279707	ENSSSCT00000003716	ENSSSCG00000003347	MRPL20
6	58270000	58340000	0.188601	chr6	58284836	58286602	ENSSSCT00000003715	ENSSSCG00000003346	ANKRD65
6	58270000	58340000	0.188601	chr6	58290696	58293135	ENSSSCT00000003714	ENSSSCG00000003345	TMEM88B
6	58270000	58340000	0.188601	chr6	58299022	58304156	ENSSSCT00000003713	ENSSSCG00000003344	VWA1
6	58270000	58340000	0.188601	chr6	58299098	58299224	ENSSSCT00000025730	ENSSSCG00000024076
6	58270000	58340000	0.188601	chr6	58309982	58324734	ENSSSCT00000003712	ENSSSCG00000003343	LOC100525876
6	58490000	58510000	0.10874	chr6	58494540	58519863	ENSSSCT00000026122	ENSSSCG00000030513	LOC100623546
6	58490000	58510000	0.10874	chr6	58502446	58540071	ENSSSCT00000030280	ENSSSCG00000030513	LOC100623546
6	59540000	59630000	0.150673	chr6	59558202	59728165	ENSSSCT00000025435	ENSSSCG00000021490
6	60140000	60150000	0.111803	chr6	60136040	60157398	ENSSSCT00000003731	ENSSSCG00000003362
6	60140000	60150000	0.111803	chr6	60147822	60147903	ENSSSCT00000022044	ENSSSCG00000020449	MIR2320
6	64030000	64040000	0.110714	chr6	64031604	64067230	ENSSSCT00000034521	ENSSSCG00000003395	PIK3CD
6	64030000	64040000	0.110714	chr6	64033173	64091057	ENSSSCT00000003766	ENSSSCG00000003395	PIK3CD
6	64030000	64040000	0.110714	chr6	64038031	64046140	ENSSSCT00000036263	ENSSSCG00000003395	PIK3CD
6	65190000	65200000	0.159249	chr6	65191721	65317849	ENSSSCT00000003786	ENSSSCG00000003413	MTOR
6	65220000	65230000	0.149388	chr6	65191721	65317849	ENSSSCT00000003786	ENSSSCG00000003413	MTOR
6	73030000	73040000	0.283022	chr6	73017554	73042847	ENSSSCT00000026673	ENSSSCG00000021259	CDA
6	74090000	74110000	0.121992	chr6	74057268	74116824	ENSSSCT00000003910	ENSSSCG00000003520	CDC42
6	74090000	74110000	0.121992	chr6	74057268	74113914	ENSSSCT00000003911	ENSSSCG00000003520	CDC42
6	74090000	74110000	0.121992	chr6	74087727	74091963	ENSSSCT00000026299	ENSSSCG00000027402	LOC102165939
6	74090000	74110000	0.121992	chr6	74096523	74116819	ENSSSCT00000033211	ENSSSCG00000003520	CDC42
6	74090000	74110000	0.121992	chr6	74096527	74114662	ENSSSCT00000034073	ENSSSCG00000003520	CDC42
6	74090000	74110000	0.121992	chr6	74096527	74115627	ENSSSCT00000035163	ENSSSCG00000003520	CDC42
6	74090000	74110000	0.121992	chr6	74096527	74115675	ENSSSCT00000036164	ENSSSCG00000003520	CDC42
6	74090000	74110000	0.121992	chr6	74096527	74115675	ENSSSCT00000035480	ENSSSCG00000003520	CDC42
6	81390000	81410000	0.166148	chr6	81306853	81393552	ENSSSCT00000025839	ENSSSCG00000028074	LOC100737441
6	88160000	88190000	0.377624	chr6	88029071	88403179	ENSSSCT00000004050	ENSSSCG00000003654
6	88210000	88240000	0.326714	chr6	88029071	88403179	ENSSSCT00000004050	ENSSSCG00000003654
6	88440000	88520000	0.361016	chr6	88407389	88449919	ENSSSCT00000004054	ENSSSCG00000027920	LOC100620374
6	88440000	88520000	0.361016	chr6	88453785	88461426	ENSSSCT00000032542	ENSSSCG00000029705	LOC100518075
6	88440000	88520000	0.361016	chr6	88468835	88485036	ENSSSCT00000004056	ENSSSCG00000003660	PABPC4
6	88440000	88520000	0.361016	chr6	88475890	88476025	ENSSSCT00000027196	ENSSSCG00000025504
6	88530000	88560000	0.476559	chr6	88530826	88547931	ENSSSCT00000023745	ENSSSCG00000024651	HEYL
6	88750000	88860000	0.182666	chr6	88777725	88797787	ENSSSCT00000004063	ENSSSCG00000003667	TRIT1
6	88900000	88940000	0.249087	chr6	88931084	88945397	ENSSSCT00000004065	ENSSSCG00000003669	MFSD2A
6	91810000	91830000	0.170753	chr6	91811522	91941663	ENSSSCT00000004076	ENSSSCG00000003679	LOC100520201
6	92510000	92550000	0.295539	chr6	92514259	92549611	ENSSSCT00000032539	ENSSSCG00000028805	LOC100624854
6	92710000	92760000	0.140086	chr6	92745040	92755383	ENSSSCT00000029754	ENSSSCG00000029487
6	92710000	92760000	0.140086	chr6	92745073	92755383	ENSSSCT00000030218	ENSSSCG00000029487
6	95870000	95980000	0.333623	chr6	95906168	95965991	ENSSSCT00000026090	ENSSSCG00000028339
6	96160000	96180000	0.112032	chr6	96171010	96230469	ENSSSCT00000004088	ENSSSCG00000003690	LOC100627012
6	96780000	96850000	0.415858	chr6	96738828	96792567	ENSSSCT00000004093	ENSSSCG00000003694	EMILIN2
6	96780000	96850000	0.415858	chr6	96830847	96891401	ENSSSCT00000025549	ENSSSCG00000023052	SMCHD1
6	96920000	96950000	0.32737	chr6	96898366	96945081	ENSSSCT00000024545	ENSSSCG00000027264
6	108960000	108970000	0.168074	chr6	108762665	109028716	ENSSSCT00000004131	ENSSSCG00000003731	GAREM
6	119300000	119310000	0.238064	chr6	119296617	119374200	ENSSSCT00000004158	ENSSSCG00000003756	LPAR3
6	119740000	119790000	0.119914	chr6	119758804	119792459	ENSSSCT00000026158	ENSSSCG00000028494
6	120050000	120060000	0.141979	chr6	119952712	120062240	ENSSSCT00000022348	ENSSSCG00000003760
6	120050000	120060000	0.141979	chr6	119952715	120062240	ENSSSCT00000004162	ENSSSCG00000003760
6	120100000	120360000	0.166105	chr6	120112589	120142378	ENSSSCT00000031941	ENSSSCG00000024649	LOC102158312
6	120100000	120360000	0.166105	chr6	120212757	120278426	ENSSSCT00000023127	ENSSSCG00000026170	TTLL7
6	125450000	125490000	0.141312	chr6	125311964	125459978	ENSSSCT00000029802	ENSSSCG00000027873	GIPC2
6	125450000	125490000	0.141312	chr6	125463271	125495775	ENSSSCT00000004173	ENSSSCG00000003771	FUBP1
6	125450000	125490000	0.141312	chr6	125463271	125495641	ENSSSCT00000004169	ENSSSCG00000003771	FUBP1
6	127400000	127410000	0.1094	chr6	127383244	127495946	ENSSSCT00000004176	ENSSSCG00000003774
6	127400000	127410000	0.1094	chr6	127383244	127495832	ENSSSCT00000023892	ENSSSCG00000003774
6	127440000	127450000	0.113709	chr6	127383244	127495946	ENSSSCT00000004176	ENSSSCG00000003774
6	127440000	127450000	0.113709	chr6	127383244	127495832	ENSSSCT00000023892	ENSSSCG00000003774
6	127460000	127470000	0.107143	chr6	127383244	127495946	ENSSSCT00000004176	ENSSSCG00000003774
6	127460000	127470000	0.107143	chr6	127383244	127495832	ENSSSCT00000023892	ENSSSCG00000003774
6	127490000	127520000	0.107143	chr6	127383244	127495946	ENSSSCT00000004176	ENSSSCG00000003774
6	127490000	127520000	0.107143	chr6	127383244	127495832	ENSSSCT00000023892	ENSSSCG00000003774
6	127490000	127520000	0.107143	chr6	127497459	127506518	ENSSSCT00000004178	ENSSSCG00000003775	LOC733698
6	127490000	127520000	0.107143	chr6	127504072	127504143	ENSSSCT00000021294	ENSSSCG00000019699
6	127490000	127520000	0.107143	chr6	127504653	127504736	ENSSSCT00000020885	ENSSSCG00000019290
6	127490000	127520000	0.107143	chr6	127505302	127505381	ENSSSCT00000020776	ENSSSCG00000019181
6	127490000	127520000	0.107143	chr6	127513772	127548453	ENSSSCT00000004179	ENSSSCG00000003776	ACADM
6	127530000	127570000	0.120416	chr6	127513772	127548453	ENSSSCT00000004179	ENSSSCG00000003776	ACADM
6	127530000	127570000	0.120416	chr6	127567587	127970326	ENSSSCT00000004180	ENSSSCG00000003777	SLC44A5
6	127690000	127710000	0.112034	chr6	127567587	127970326	ENSSSCT00000004180	ENSSSCG00000003777	SLC44A5
6	127970000	128010000	0.130767	chr6	127567587	127970326	ENSSSCT00000004180	ENSSSCG00000003777	SLC44A5
6	132020000	132040000	0.180432	chr6	132027411	132050286	ENSSSCT00000004193	ENSSSCG00000003789	CTH
6	143480000	143490000	0.120281	chr6	143478849	143485480	ENSSSCT00000004248	ENSSSCG00000003836	C6H1orf168
6	145350000	145360000	0.106787	chr6	145323642	145450640	ENSSSCT00000024705	ENSSSCG00000029633
6	145910000	145920000	0.173196	chr6	145909243	145933295	ENSSSCT00000030904	ENSSSCG00000022494	TMEM59
6	146080000	146090000	0.118571	chr6	146076208	146094289	ENSSSCT00000026326	ENSSSCG00000028896	DIO1
6	146420000	146440000	0.144106	chr6	146376666	146465958	ENSSSCT00000004258	ENSSSCG00000003846	GLIS1
6	146590000	146610000	0.124311	chr6	146567980	146649171	ENSSSCT00000004260	ENSSSCG00000003848	LRP8
6	147010000	147030000	0.126957	chr6	147007231	147077810	ENSSSCT00000004265	ENSSSCG00000003853	SCP2
6	147040000	147060000	0.180272	chr6	147007231	147077810	ENSSSCT00000004265	ENSSSCG00000003853	SCP2
6	147070000	147090000	0.130686	chr6	147007231	147077810	ENSSSCT00000004265	ENSSSCG00000003853	SCP2
6	147520000	147630000	0.197961	chr6	147514436	147525998	ENSSSCT00000004274	ENSSSCG00000003862	CC2D1B
6	147520000	147630000	0.197961	chr6	147566016	147692651	ENSSSCT00000004275	ENSSSCG00000003863	ZFYVE9
6	147650000	147660000	0.152532	chr6	147566016	147692651	ENSSSCT00000004275	ENSSSCG00000003863	ZFYVE9
6	147680000	147690000	0.123793	chr6	147566016	147692651	ENSSSCT00000004275	ENSSSCG00000003863	ZFYVE9
6	147860000	147870000	0.152302	chr6	147854471	147870983	ENSSSCT00000004279	ENSSSCG00000003867	LOC100517534
6	147900000	147910000	0.165428	chr6	147898115	147958856	ENSSSCT00000028423	ENSSSCG00000021036	RAB3B
6	147900000	147910000	0.165428	chr6	147898115	147958856	ENSSSCT00000026725	ENSSSCG00000021036	RAB3B
6	148060000	148080000	0.119302	chr6	148002201	148091612	ENSSSCT00000004282	ENSSSCG00000003870
6	148180000	148210000	0.130795	chr6	148091680	148269323	ENSSSCT00000028073	ENSSSCG00000021292	OSBPL9
6	148470000	148510000	0.156035	chr6	148389672	148494699	ENSSSCT00000004284	ENSSSCG00000003872	EPS15
6	148530000	148600000	0.173902	chr6	148543484	148576714	ENSSSCT00000025913	ENSSSCG00000025029	LOC100736575
6	148610000	148630000	0.167236	chr6	148612984	148633850	ENSSSCT00000004287	ENSSSCG00000003875	TTC39A
6	148670000	148790000	0.157848	chr6	148745572	148750281	ENSSSCT00000004288	ENSSSCG00000003876	LOC100515210
6	148850000	149000000	0.148487	chr6	148923987	149306906	ENSSSCT00000004289	ENSSSCG00000003877	FAF1
6	148850000	149000000	0.148487	chr6	148924022	149306848	ENSSSCT00000036500	ENSSSCG00000003877	FAF1
6	148850000	149000000	0.148487	chr6	148944866	148944972	ENSSSCT00000020263	ENSSSCG00000018668
6	149020000	149310000	0.155118	chr6	148923987	149306906	ENSSSCT00000004289	ENSSSCG00000003877	FAF1
6	149020000	149310000	0.155118	chr6	148924022	149306848	ENSSSCT00000036500	ENSSSCG00000003877	FAF1
6	149020000	149310000	0.155118	chr6	149033471	149112714	ENSSSCT00000034719	ENSSSCG00000003877	FAF1
6	149020000	149310000	0.155118	chr6	149248807	149304868	ENSSSCT00000034981	ENSSSCG00000003877	FAF1
6	149320000	149340000	0.131348	chr6	149319761	149325034	ENSSSCT00000024195	ENSSSCG00000030552	LOC100515384
7	1190000	1260000	0.138988	chr7	1046662	1386578	ENSSSCT00000001084	ENSSSCG00000000994	GMDS
7	1720000	1810000	0.14831	chr7	1756547	1766944	ENSSSCT00000001102	ENSSSCG00000001010	WRNIP1
7	1720000	1810000	0.14831	chr7	1784202	1792444	ENSSSCT00000001103	ENSSSCG00000001011	SERPINB1
7	1830000	1850000	0.182104	chr7	1832640	1835126	ENSSSCT00000031528	ENSSSCG00000027769
7	1830000	1850000	0.182104	chr7	1843759	1845859	ENSSSCT00000028411	ENSSSCG00000021201
7	1930000	1960000	0.127867	chr7	1921741	1945193	ENSSSCT00000001101	ENSSSCG00000001009	RIPK1
7	1930000	1960000	0.127867	chr7	1923213	1938526	ENSSSCT00000033229	ENSSSCG00000001009	RIPK1
7	1930000	1960000	0.127867	chr7	1933401	1933509	ENSSSCT00000022174	ENSSSCG00000020579
7	1930000	1960000	0.127867	chr7	1947210	1974100	ENSSSCT00000001100	ENSSSCG00000001008
7	2040000	2150000	0.162862	chr7	2041197	2048693	ENSSSCT00000001097	ENSSSCG00000001005	PSMG4
7	2040000	2150000	0.162862	chr7	2052759	2194261	ENSSSCT00000001096	ENSSSCG00000001004	SLC22A23
7	2300000	2390000	0.145985	chr7	2294629	2311843	ENSSSCT00000029505	ENSSSCG00000025582	PXDC1
7	2300000	2390000	0.145985	chr7	2371716	2372697	ENSSSCT00000028061	ENSSSCG00000026323	FAM50B
7	2830000	2910000	0.192657	chr7	2906508	3070657	ENSSSCT00000001090	ENSSSCG00000000999	CDYL
7	2950000	2960000	0.145995	chr7	2906508	3070657	ENSSSCT00000001090	ENSSSCG00000000999	CDYL
7	2970000	3030000	0.176449	chr7	2906508	3070657	ENSSSCT00000001090	ENSSSCG00000000999	CDYL
7	3070000	3080000	0.199745	chr7	2906508	3070657	ENSSSCT00000001090	ENSSSCG00000000999	CDYL
7	3130000	3180000	0.164361	chr7	3154139	3155711	ENSSSCT00000001087	ENSSSCG00000000997	PPP1R3G
7	3940000	4050000	0.273901	chr7	3952948	3988957	ENSSSCT00000001111	ENSSSCG00000024310	F13A1
7	3940000	4050000	0.273901	chr7	3952956	4100229	ENSSSCT00000035671	ENSSSCG00000024310	F13A1
7	3940000	4050000	0.273901	chr7	3954707	3971404	ENSSSCT00000032616	ENSSSCG00000024310	F13A1
7	4060000	4090000	0.16821	chr7	3952956	4100229	ENSSSCT00000035671	ENSSSCG00000024310	F13A1
7	9980000	10060000	0.142361	chr7	9976368	10048579	ENSSSCT00000001147	ENSSSCG00000001053	TBC1D7
7	10670000	10690000	0.121497	chr7	10634534	10817827	ENSSSCT00000033515	ENSSSCG00000021576	CD83
7	10670000	10690000	0.121497	chr7	10687626	10688370	ENSSSCT00000001152	ENSSSCG00000001058	RNF182
7	21030000	21050000	0.126532	chr7	21032288	21109183	ENSSSCT00000001195	ENSSSCG00000001099	CMAH
7	24970000	25030000	0.236327	chr7	24978462	24978560	ENSSSCT00000019709	ENSSSCG00000025359
7	24970000	25030000	0.236327	chr7	24985581	24990520	ENSSSCT00000001358	ENSSSCG00000001244	RNF39
7	24970000	25030000	0.236327	chr7	24991267	24994355	ENSSSCT00000001349	ENSSSCG00000024259	PPP1R11
7	24970000	25030000	0.236327	chr7	24996694	25001111	ENSSSCT00000001352	ENSSSCG00000001239
7	24970000	25030000	0.236327	chr7	25016182	25020795	ENSSSCT00000001354	ENSSSCG00000001241
7	24970000	25030000	0.236327	chr7	25017640	25020129	ENSSSCT00000034433	ENSSSCG00000001241
7	24970000	25030000	0.236327	chr7	25021756	25192432	ENSSSCT00000035438	ENSSSCG00000001248
7	24970000	25030000	0.236327	chr7	25021756	25192432	ENSSSCT00000036229	ENSSSCG00000001248
7	24970000	25030000	0.236327	chr7	25021996	25032668	ENSSSCT00000001362	ENSSSCG00000001248
7	24970000	25030000	0.236327	chr7	25022027	25192432	ENSSSCT00000034714	ENSSSCG00000001248
7	26700000	26760000	0.168073	chr7	26679406	26716902	ENSSSCT00000034084	ENSSSCG00000001341
7	26700000	26760000	0.168073	chr7	26679833	26716473	ENSSSCT00000032922	ENSSSCG00000001341
7	26700000	26760000	0.168073	chr7	26701267	26716913	ENSSSCT00000034098	ENSSSCG00000001341
7	26700000	26760000	0.168073	chr7	26716750	26731477	ENSSSCT00000035776	ENSSSCG00000001342	TRIM39
7	26700000	26760000	0.168073	chr7	26716840	26731477	ENSSSCT00000035503	ENSSSCG00000001342	TRIM39
7	26700000	26760000	0.168073	chr7	26719683	26730976	ENSSSCT00000001458	ENSSSCG00000001342	TRIM39
7	26700000	26760000	0.168073	chr7	26733856	26735784	ENSSSCT00000024537	ENSSSCG00000021130	RPP21
7	26700000	26760000	0.168073	chr7	26733904	26735784	ENSSSCT00000034553	ENSSSCG00000021130	RPP21
7	26700000	26760000	0.168073	chr7	26733921	26735784	ENSSSCT00000035746	ENSSSCG00000021130	RPP21
7	26700000	26760000	0.168073	chr7	26733921	26735784	ENSSSCT00000033430	ENSSSCG00000021130	RPP21
7	26700000	26760000	0.168073	chr7	26733926	26735784	ENSSSCT00000033142	ENSSSCG00000021130	RPP21
7	26700000	26760000	0.168073	chr7	26733932	26735784	ENSSSCT00000035820	ENSSSCG00000021130	RPP21
7	26820000	26900000	0.20921	chr7	26818441	26835081	ENSSSCT00000034462	ENSSSCG00000001347	PPP1R10
7	26820000	26900000	0.20921	chr7	26818448	26835304	ENSSSCT00000001463	ENSSSCG00000001347	PPP1R10
7	26820000	26900000	0.20921	chr7	26834292	26834369	ENSSSCT00000031061	ENSSSCG00000029229
7	26820000	26900000	0.20921	chr7	26835554	26842610	ENSSSCT00000027559	ENSSSCG00000029425	MRPS18B
7	26820000	26900000	0.20921	chr7	26840917	26842056	ENSSSCT00000035751	ENSSSCG00000029425	MRPS18B
7	26820000	26900000	0.20921	chr7	26893403	26894325	ENSSSCT00000001494	ENSSSCG00000001373
7	26820000	26900000	0.20921	chr7	26895068	26905534	ENSSSCT00000034185	ENSSSCG00000024604	ATAT1
7	26820000	26900000	0.20921	chr7	26895068	26905534	ENSSSCT00000033859	ENSSSCG00000024604	ATAT1
7	26820000	26900000	0.20921	chr7	26895068	26905534	ENSSSCT00000034497	ENSSSCG00000024604	ATAT1
7	26820000	26900000	0.20921	chr7	26895068	26905534	ENSSSCT00000033579	ENSSSCG00000024604	ATAT1
7	26820000	26900000	0.20921	chr7	26895068	26907386	ENSSSCT00000033763	ENSSSCG00000024604	ATAT1
7	26820000	26900000	0.20921	chr7	26895068	26907386	ENSSSCT00000036528	ENSSSCG00000024604	ATAT1
7	26820000	26900000	0.20921	chr7	26895068	26907386	ENSSSCT00000035297	ENSSSCG00000024604	ATAT1
7	26820000	26900000	0.20921	chr7	26895076	26907386	ENSSSCT00000024851	ENSSSCG00000024604	ATAT1
7	26820000	26900000	0.20921	chr7	26895650	26907189	ENSSSCT00000032903	ENSSSCG00000024604	ATAT1
7	26820000	26900000	0.20921	chr7	26895650	26907386	ENSSSCT00000032729	ENSSSCG00000024604	ATAT1
7	28410000	28430000	0.154936	chr7	28419602	28484112	ENSSSCT00000001598	ENSSSCG00000001444	LOC100512722
7	28410000	28430000	0.154936	chr7	28419608	28483002	ENSSSCT00000023578	ENSSSCG00000001444	LOC100512722
7	29060000	29080000	0.195239	chr7	29057439	29068004	ENSSSCT00000033587	ENSSSCG00000031010
7	29060000	29080000	0.195239	chr7	29079041	29083089	ENSSSCT00000036593	ENSSSCG00000031032
7	31280000	31440000	0.274834	chr7	31302524	31432495	ENSSSCT00000001658	ENSSSCG00000001486	LRRC1
7	31280000	31440000	0.274834	chr7	31303493	31349386	ENSSSCT00000035077	ENSSSCG00000001486	LRRC1
7	31580000	31610000	0.335336	chr7	31591684	31595296	ENSSSCT00000001659	ENSSSCG00000001487	KLHL31
7	32900000	32920000	0.185863	chr7	32750197	33022968	ENSSSCT00000001665	ENSSSCG00000001493	PRIM2
7	32930000	33080000	0.415733	chr7	32750197	33022968	ENSSSCT00000001665	ENSSSCG00000001493	PRIM2
7	33100000	33120000	0.154855	chr7	33091877	33119792	ENSSSCT00000026804	ENSSSCG00000029539	RAB23
7	33280000	33290000	0.122788	chr7	33274352	33374712	ENSSSCT00000027614	ENSSSCG00000025172
7	33670000	33690000	0.171859	chr7	33504831	33751812	ENSSSCT00000001671	ENSSSCG00000001499	DST
7	33730000	33760000	0.135309	chr7	33504831	33751812	ENSSSCT00000001671	ENSSSCG00000001499	DST
7	33920000	34130000	0.159456	chr7	33918800	34009970	ENSSSCT00000001673	ENSSSCG00000001500	COL21A1
7	33920000	34130000	0.159456	chr7	34128550	34142395	ENSSSCT00000001674	ENSSSCG00000001501	VPS52
7	34160000	34170000	0.112172	chr7	34159506	34166143	ENSSSCT00000001679	ENSSSCG00000001506	RGL2
7	34160000	34170000	0.112172	chr7	34167700	34176411	ENSSSCT00000001680	ENSSSCG00000001507	TAPBP
7	34240000	34370000	0.185357	chr7	34273782	34278594	ENSSSCT00000001690	ENSSSCG00000001517
7	34240000	34370000	0.185357	chr7	34279880	34288116	ENSSSCT00000001689	ENSSSCG00000001516	BAK
7	34240000	34370000	0.185357	chr7	34338559	34339966	ENSSSCT00000001688	ENSSSCG00000001515	ZBTB9
7	34240000	34370000	0.185357	chr7	34342913	34371345	ENSSSCT00000001686	ENSSSCG00000001513	SYNGAP1
7	34380000	34690000	0.203991	chr7	34375136	34380476	ENSSSCT00000001684	ENSSSCG00000001511	PHF1
7	34380000	34690000	0.203991	chr7	34381246	34387660	ENSSSCT00000024368	ENSSSCG00000028301	LOC100737015
7	34380000	34690000	0.203991	chr7	34443055	34510838	ENSSSCT00000001691	ENSSSCG00000001518	ITPR3
7	34380000	34690000	0.203991	chr7	34506318	34537625	ENSSSCT00000030529	ENSSSCG00000030668	C7H6orf125
7	34380000	34690000	0.203991	chr7	34641298	34656755	ENSSSCT00000001693	ENSSSCG00000001520	LEMD2
7	34380000	34690000	0.203991	chr7	34663312	34672854	ENSSSCT00000001694	ENSSSCG00000001521	MLN
7	36160000	36190000	0.119223	chr7	36141605	36215260	ENSSSCT00000001714	ENSSSCG00000001539	PPARD
7	36450000	36470000	0.139653	chr7	36373068	36478480	ENSSSCT00000001727	ENSSSCG00000001549	FKBP5
7	37080000	37100000	0.111856	chr7	37046644	37093046	ENSSSCT00000001741	ENSSSCG00000001562	KCTD20
7	37120000	37140000	0.116666	chr7	37106645	37154544	ENSSSCT00000001742	ENSSSCG00000001563	STK38
7	37260000	37280000	0.132287	chr7	37258052	37267163	ENSSSCT00000032169	ENSSSCG00000022111	CDKN1A
7	37330000	37340000	0.11746	chr7	37314125	37411217	ENSSSCT00000001746	ENSSSCG00000001567	CPNE5
7	37390000	37400000	0.121958	chr7	37314125	37411217	ENSSSCT00000001746	ENSSSCG00000001567	CPNE5
7	39240000	39250000	0.130809	chr7	39241000	39271606	ENSSSCT00000029888	ENSSSCG00000027778	GLO1
7	43620000	43650000	0.162904	chr7	43616538	43621036	ENSSSCT00000001849	ENSSSCG00000001658	MRPL2
7	43620000	43650000	0.162904	chr7	43622082	43634915	ENSSSCT00000001850	ENSSSCG00000001659	KLC4
7	44140000	44170000	0.114858	chr7	44112973	44151883	ENSSSCT00000001874	ENSSSCG00000001679	XPO5
7	44140000	44170000	0.114858	chr7	44152192	44184675	ENSSSCT00000001879	ENSSSCG00000001683	POLH
7	45770000	45790000	0.151012	chr7	45740634	45870522	ENSSSCT00000001909	ENSSSCG00000001709
7	49910000	49980000	0.174201	chr7	49962811	49964308	ENSSSCT00000001936	ENSSSCG00000021722
7	50120000	50130000	0.114711	chr7	50106131	50128759	ENSSSCT00000001937	ENSSSCG00000001732	MUT
7	50140000	50160000	0.148967	chr7	50146203	50161343	ENSSSCT00000001935	ENSSSCG00000001731	CENPQ
7	50170000	50250000	0.189576	chr7	50169196	50196740	ENSSSCT00000029500	ENSSSCG00000024347	CRISP3
7	50170000	50250000	0.189576	chr7	50170743	50176366	ENSSSCT00000033010	ENSSSCG00000024347	CRISP3
7	50170000	50250000	0.189576	chr7	50231687	50232941	ENSSSCT00000001943	ENSSSCG00000001738
7	50410000	50420000	0.119504	chr7	50410267	50414899	ENSSSCT00000033386	ENSSSCG00000001743	DEFB110
7	50410000	50420000	0.119504	chr7	50410267	50414857	ENSSSCT00000001949	ENSSSCG00000001743	DEFB110
7	51930000	51990000	0.127232	chr7	51930826	51930907	ENSSSCT00000030695	ENSSSCG00000028857
7	54480000	54510000	0.118459	chr7	54475807	54542954	ENSSSCT00000001994	ENSSSCG00000001779	ZFAND6
7	55240000	55270000	0.203999	chr7	55237530	55245228	ENSSSCT00000022373	ENSSSCG00000027023	LOC102161103
7	55820000	55890000	0.221784	chr7	55834989	55835235	ENSSSCT00000002006	ENSSSCG00000001790
7	56650000	56660000	0.120863	chr7	56500839	56671956	ENSSSCT00000002009	ENSSSCG00000001793
7	56720000	56750000	0.161901	chr7	56738470	56787509	ENSSSCT00000002010	ENSSSCG00000001794
7	56990000	57010000	0.231169	chr7	56871287	57006816	ENSSSCT00000002011	ENSSSCG00000001795	SH3GL3
7	58190000	58210000	0.147112	chr7	58161246	58190445	ENSSSCT00000002033	ENSSSCG00000001814
7	58440000	58460000	0.164763	chr7	58409403	58443807	ENSSSCT00000002035	ENSSSCG00000001816	BLM
7	97300000	97340000	0.152395	chr7	97300591	97362579	ENSSSCT00000002548	ENSSSCG00000002287	MPP5
7	97370000	97430000	0.200462	chr7	97373940	97394481	ENSSSCT00000002549	ENSSSCG00000002288	ATP6V1D
7	97370000	97430000	0.200462	chr7	97394871	97421380	ENSSSCT00000030998	ENSSSCG00000027990	EIF2S1
7	97370000	97430000	0.200462	chr7	97416415	97442681	ENSSSCT00000002551	ENSSSCG00000002290	PLEK2
7	112180000	112200000	0.118531	chr7	112194044	112195994	ENSSSCT00000026375	ENSSSCG00000023038
8	8750000	8780000	0.114669	chr8	8734448	8791714	ENSSSCT00000009555	ENSSSCG00000008735	BOD1L1
8	8790000	8810000	0.118041	chr8	8734448	8791714	ENSSSCT00000009555	ENSSSCG00000008735	BOD1L1
8	10350000	10390000	0.138853	chr8	10369561	10376663	ENSSSCT00000009557	ENSSSCG00000008737	C1QTNF7
8	20660000	20680000	0.141859	chr8	20629600	20747793	ENSSSCT00000009586	ENSSSCG00000008761	TBC1D19
8	21080000	21090000	0.112387	chr8	21074671	21105502	ENSSSCT00000023243	ENSSSCG00000008762	STIM2
8	21080000	21090000	0.112387	chr8	21074671	21105502	ENSSSCT00000009587	ENSSSCG00000008762	STIM2
8	34670000	34690000	0.215875	chr8	34667108	34687247	ENSSSCT00000009627	ENSSSCG00000008800	TMEM33
8	45970000	45980000	0.154464	chr8	45970425	45971348	ENSSSCT00000009700	ENSSSCG00000008860
8	46560000	46570000	0.178571	chr8	46567886	46605587	ENSSSCT00000028460	ENSSSCG00000030504	LOC100621578
8	49280000	49390000	0.185226	chr8	49264226	49325615	ENSSSCT00000009714	ENSSSCG00000008873	FAM198B
8	49280000	49390000	0.185226	chr8	49361033	49430751	ENSSSCT00000009715	ENSSSCG00000008874	TMEM144
8	49880000	50100000	0.167929	chr8	49914549	50005946	ENSSSCT00000009716	ENSSSCG00000008875	RXFP1
8	49880000	50100000	0.167929	chr8	50009518	50013268	ENSSSCT00000030831	ENSSSCG00000028492	C8H4orf46
8	49880000	50100000	0.167929	chr8	50013289	50060767	ENSSSCT00000009718	ENSSSCG00000008877	ETFDH
8	49880000	50100000	0.167929	chr8	50060926	50075150	ENSSSCT00000009719	ENSSSCG00000008878	PPID
8	50550000	50630000	0.169096	chr8	50390539	50684112	ENSSSCT00000009724	ENSSSCG00000008881	RAPGEF2
8	53040000	53250000	0.192394	chr8	53082187	53101899	ENSSSCT00000026196	ENSSSCG00000028616	LOC102167652
8	53040000	53250000	0.192394	chr8	53243630	53381033	ENSSSCT00000022708	ENSSSCG00000021221	LOC102167774
8	53450000	53680000	0.205342	chr8	53594677	53594923	ENSSSCT00000009728	ENSSSCG00000008885
8	53810000	53830000	0.128202	chr8	53795889	53936894	ENSSSCT00000031578	ENSSSCG00000026906
8	53850000	53870000	0.176681	chr8	53795889	53936894	ENSSSCT00000031578	ENSSSCG00000026906
8	55100000	55220000	0.155904	chr8	55108279	55148770	ENSSSCT00000009730	ENSSSCG00000008887	NAF1
8	55440000	55590000	0.114152	chr8	55454043	55455881	ENSSSCT00000026422	ENSSSCG00000026079	TKTL2
8	55440000	55590000	0.114152	chr8	55470821	55498954	ENSSSCT00000009733	ENSSSCG00000008890	TMA16
8	55440000	55590000	0.114152	chr8	55506935	55661305	ENSSSCT00000009734	ENSSSCG00000008891	LOC102159670
8	55660000	55680000	0.112155	chr8	55506935	55661305	ENSSSCT00000009734	ENSSSCG00000008891	LOC102159670
8	56890000	57030000	0.183061	chr8	56979312	56979381	ENSSSCT00000020216	ENSSSCG00000018621
8	57170000	57190000	0.114196	chr8	57179916	57181162	ENSSSCT00000032325	ENSSSCG00000029636
8	57230000	57270000	0.114286	chr8	57242333	57259337	ENSSSCT00000009735	ENSSSCG00000008892	LOC100519853
8	57720000	57850000	0.212465	chr8	57773542	57782897	ENSSSCT00000009743	ENSSSCG00000008899	ARL9
8	57720000	57850000	0.212465	chr8	57787133	57820894	ENSSSCT00000009744	ENSSSCG00000008900	SRP72
8	57720000	57850000	0.212465	chr8	57829688	57849457	ENSSSCT00000009745	ENSSSCG00000008901	PAICS
8	57720000	57850000	0.212465	chr8	57849569	57897262	ENSSSCT00000009749	ENSSSCG00000008902	PPAT
8	57720000	57850000	0.212465	chr8	57849569	57895820	ENSSSCT00000009746	ENSSSCG00000008902	PPAT
8	58390000	58410000	0.137167	chr8	58404654	58421250	ENSSSCT00000025626	ENSSSCG00000022882
8	69680000	69760000	0.13851	chr8	69658756	69735033	ENSSSCT00000009769	ENSSSCG00000008921	CENPC
8	69680000	69760000	0.13851	chr8	69756946	69789077	ENSSSCT00000009771	ENSSSCG00000008923	STAP1
8	69780000	69930000	0.17231	chr8	69756946	69789077	ENSSSCT00000009771	ENSSSCG00000008923	STAP1
8	69780000	69930000	0.17231	chr8	69807547	69894666	ENSSSCT00000009772	ENSSSCG00000008924	UBA6
8	69780000	69930000	0.17231	chr8	69901151	69911347	ENSSSCT00000009773	ENSSSCG00000008925	GNRHR
8	69780000	69930000	0.17231	chr8	69917741	69984783	ENSSSCT00000022585	ENSSSCG00000029658	TMPRSS11D
8	69950000	69990000	0.131167	chr8	69917741	69984783	ENSSSCT00000022585	ENSSSCG00000029658	TMPRSS11D
8	70150000	70170000	0.161841	chr8	70161195	70235238	ENSSSCT00000009778	ENSSSCG00000008930	TMPRSS11F
8	70210000	70240000	0.162213	chr8	70161195	70235238	ENSSSCT00000009778	ENSSSCG00000008930	TMPRSS11F
8	70270000	70350000	0.147986	chr8	70283692	70285804	ENSSSCT00000009781	ENSSSCG00000008933	LOC100513671
8	70270000	70350000	0.147986	chr8	70288644	70291175	ENSSSCT00000024198	ENSSSCG00000026026
8	70270000	70350000	0.147986	chr8	70305131	70316902	ENSSSCT00000009780	ENSSSCG00000008932	TMPRSS11B
8	70270000	70350000	0.147986	chr8	70337047	70357857	ENSSSCT00000022966	ENSSSCG00000024213	LOC100623255
8	70380000	70470000	0.165723	chr8	70393400	70419384	ENSSSCT00000030993	ENSSSCG00000022140	LOC100623351
8	70380000	70470000	0.165723	chr8	70412361	70412469	ENSSSCT00000031656	ENSSSCG00000029807
8	70380000	70470000	0.165723	chr8	70465658	70465757	ENSSSCT00000030112	ENSSSCG00000028328
8	71170000	71700000	0.240909	chr8	71220967	71234060	ENSSSCT00000009788	ENSSSCG00000008936	AMTN
8	71170000	71700000	0.240909	chr8	71288921	71302169	ENSSSCT00000009789	ENSSSCG00000008937	AMBN
8	71170000	71700000	0.240909	chr8	71324257	71338969	ENSSSCT00000009791	ENSSSCG00000008938	ENAM
8	71170000	71700000	0.240909	chr8	71347283	71356402	ENSSSCT00000009792	ENSSSCG00000008939	IGJ
8	71170000	71700000	0.240909	chr8	71347283	71358511	ENSSSCT00000033582	ENSSSCG00000008939	IGJ
8	71170000	71700000	0.240909	chr8	71384054	71385672	ENSSSCT00000030261	ENSSSCG00000028466	UTP3
8	71170000	71700000	0.240909	chr8	71421035	71477751	ENSSSCT00000028087	ENSSSCG00000025514	RUFY3
8	71170000	71700000	0.240909	chr8	71499210	71515215	ENSSSCT00000009793	ENSSSCG00000008940	GRSF1
8	71170000	71700000	0.240909	chr8	71555756	71604176	ENSSSCT00000009794	ENSSSCG00000008941	MOB1B
8	71170000	71700000	0.240909	chr8	71614960	71642177	ENSSSCT00000009795	ENSSSCG00000008942	DCK
8	72680000	72710000	0.25192	chr8	72669287	72694764	ENSSSCT00000029131	ENSSSCG00000021327
8	72900000	73020000	0.205202	chr8	72936584	72936655	ENSSSCT00000021857	ENSSSCG00000023372
8	73230000	73380000	0.274986	chr8	73343577	73356286	ENSSSCT00000009801	ENSSSCG00000008947	LOC100520317
8	73230000	73380000	0.274986	chr8	73361992	73453165	ENSSSCT00000028188	ENSSSCG00000024592	ANKRD17
8	73390000	73420000	0.209661	chr8	73361992	73453165	ENSSSCT00000028188	ENSSSCG00000024592	ANKRD17
8	73430000	73460000	0.145475	chr8	73361992	73453165	ENSSSCT00000028188	ENSSSCG00000024592	ANKRD17
8	73770000	73800000	0.113163	chr8	73777774	73798926	ENSSSCT00000009803	ENSSSCG00000008949	AFP
8	73860000	73880000	0.131855	chr8	73845263	73872872	ENSSSCT00000026155	ENSSSCG00000023426	LOC102166306
8	73860000	73880000	0.131855	chr8	73876358	73898510	ENSSSCT00000009806	ENSSSCG00000008952	RASSF6
8	73890000	73900000	0.114286	chr8	73876358	73898510	ENSSSCT00000009806	ENSSSCG00000008952	RASSF6
8	74200000	74240000	0.161464	chr8	74206842	74311983	ENSSSCT00000009813	ENSSSCG00000008959	CXCL2
8	74330000	74370000	0.19059	chr8	74332382	74402914	ENSSSCT00000009815	ENSSSCG00000008961	MTHFD2L
8	74400000	74460000	0.143285	chr8	74332382	74402914	ENSSSCT00000009815	ENSSSCG00000008961	MTHFD2L
8	74490000	74610000	0.215414	chr8	74515114	74519617	ENSSSCT00000009817	ENSSSCG00000008962	EREG
8	74490000	74610000	0.215414	chr8	74568825	74579007	ENSSSCT00000009818	ENSSSCG00000008963	AREG
8	75010000	75030000	0.116131	chr8	75007834	75040223	ENSSSCT00000009821	ENSSSCG00000008966	PARM1
8	75010000	75030000	0.116131	chr8	75013793	75013860	ENSSSCT00000025380	ENSSSCG00000023755
8	75040000	75050000	0.109236	chr8	75007834	75040223	ENSSSCT00000009821	ENSSSCG00000008966	PARM1
8	81880000	81900000	0.137114	chr8	81844205	81900808	ENSSSCT00000009874	ENSSSCG00000009015	PET112
8	82460000	82520000	0.155296	chr8	82519523	82579225	ENSSSCT00000029323	ENSSSCG00000009018	SH3D19
8	82460000	82520000	0.155296	chr8	82519523	82579225	ENSSSCT00000009877	ENSSSCG00000009018	SH3D19
8	82560000	82590000	0.122453	chr8	82519523	82579225	ENSSSCT00000029323	ENSSSCG00000009018	SH3D19
8	82560000	82590000	0.122453	chr8	82519523	82579225	ENSSSCT00000009877	ENSSSCG00000009018	SH3D19
8	82670000	82780000	0.113242	chr8	82673414	82673690	ENSSSCT00000009879	ENSSSCG00000009020
8	82840000	82860000	0.119797	chr8	82838855	82850474	ENSSSCT00000026809	ENSSSCG00000021594
8	82840000	82860000	0.119797	chr8	82853005	82867324	ENSSSCT00000025566	ENSSSCG00000021491	LOC100736851
8	82970000	83000000	0.180969	chr8	82960847	83472949	ENSSSCT00000009880	ENSSSCG00000009021
8	83360000	83380000	0.145239	chr8	82960847	83472949	ENSSSCT00000009880	ENSSSCG00000009021
8	83710000	83730000	0.119013	chr8	83617784	83721850	ENSSSCT00000009882	ENSSSCG00000009023	DCLK2
8	99230000	99290000	0.165834	chr8	99226395	99230428	ENSSSCT00000029237	ENSSSCG00000027494	LOC100620123
8	101570000	101770000	0.24928	chr8	101688132	101688247	ENSSSCT00000020862	ENSSSCG00000019267
8	103820000	103830000	0.115126	chr8	103791975	103841017	ENSSSCT00000009941	ENSSSCG00000009075	MFSD8
8	103820000	103830000	0.115126	chr8	103791975	103841017	ENSSSCT00000023679	ENSSSCG00000009075	MFSD8
8	103920000	103940000	0.109875	chr8	103901030	103951701	ENSSSCT00000009943	ENSSSCG00000009077	HSPA4L
8	104100000	104120000	0.134172	chr8	103989487	104118511	ENSSSCT00000009945	ENSSSCG00000009079	LOC100518740
8	108120000	108150000	0.127792	chr8	108000815	108196659	ENSSSCT00000009949	ENSSSCG00000009083	LOC100519435
8	108120000	108150000	0.127792	chr8	108131934	108132717	ENSSSCT00000009948	ENSSSCG00000009082
8	108410000	108430000	0.115971	chr8	108342495	108446180	ENSSSCT00000009950	ENSSSCG00000009084	SPATA5
8	109050000	109060000	0.120404	chr8	108893586	109077862	ENSSSCT00000009956	ENSSSCG00000009090	KIAA1109
8	112170000	112180000	0.119889	chr8	112155301	112193360	ENSSSCT00000024667	ENSSSCG00000023174	USP53
8	115060000	115080000	0.184148	chr8	115058035	115074694	ENSSSCT00000009987	ENSSSCG00000009120	C8H4orf21
8	115060000	115080000	0.184148	chr8	115061128	115074765	ENSSSCT00000023614	ENSSSCG00000009120	C8H4orf21
8	116820000	116890000	0.281703	chr8	116839713	116841212	ENSSSCT00000009989	ENSSSCG00000009122	ARSJ
8	117080000	117100000	0.135445	chr8	116955004	117260328	ENSSSCT00000009990	ENSSSCG00000009123	CAMK2D
8	117160000	117190000	0.205455	chr8	116955004	117260328	ENSSSCT00000009990	ENSSSCG00000009123	CAMK2D
8	117470000	117520000	0.180802	chr8	117354891	117671790	ENSSSCT00000009992	ENSSSCG00000009125
8	117560000	117650000	0.225753	chr8	117354891	117671790	ENSSSCT00000009992	ENSSSCG00000009125
8	117670000	117680000	0.110787	chr8	117354891	117671790	ENSSSCT00000009992	ENSSSCG00000009125
8	120470000	120510000	0.121414	chr8	120465543	120481790	ENSSSCT00000010004	ENSSSCG00000009136	RRH
8	120470000	120510000	0.121414	chr8	120483789	120496430	ENSSSCT00000022770	ENSSSCG00000020907	GAR1
8	126480000	126570000	0.126997	chr8	126512346	126568906	ENSSSCT00000010032	ENSSSCG00000009160	TACR3
8	129770000	129780000	0.177914	chr8	129770313	129798212	ENSSSCT00000010050	ENSSSCG00000009177	DNAJB14
8	146740000	146750000	0.11875	chr8	146743650	146744241	ENSSSCT00000025935	ENSSSCG00000024283	LOC100738242
8	148210000	148240000	0.142091	chr8	148201996	148222501	ENSSSCT00000010143	ENSSSCG00000009262	CSN1S1
8	148210000	148240000	0.142091	chr8	148228428	148236984	ENSSSCT00000010141	ENSSSCG00000009261	CSN2
8	148250000	148270000	0.137554	chr8	148259194	148267699	ENSSSCT00000025879	ENSSSCG00000023797	STATH
8	148280000	148330000	0.190816	chr8	148310616	148326957	ENSSSCT00000010144	ENSSSCG00000009263	CSN1S2
8	148350000	148490000	0.182967	chr8	148393570	148397362	ENSSSCT00000010146	ENSSSCG00000009265
8	148350000	148490000	0.182967	chr8	148440836	148444886	ENSSSCT00000010148	ENSSSCG00000009267	CSN3
8	148350000	148490000	0.182967	chr8	148456187	148465034	ENSSSCT00000010147	ENSSSCG00000009266	ODAM
9	10290000	10310000	0.14451	chr9	10269413	10372349	ENSSSCT00000030717	ENSSSCG00000021702	XRRA1
9	11420000	11450000	0.171627	chr9	11252749	11456044	ENSSSCT00000025652	ENSSSCG00000028979	LOC102162119
9	11420000	11450000	0.171627	chr9	11426948	11427253	ENSSSCT00000020906	ENSSSCG00000019311
9	12430000	12450000	0.125701	chr9	12345555	12430927	ENSSSCT00000016229	ENSSSCG00000014876	MYO7A
9	12580000	12600000	0.230208	chr9	12598640	12665811	ENSSSCT00000016230	ENSSSCG00000022052
9	12620000	12660000	0.151254	chr9	12598640	12665811	ENSSSCT00000016230	ENSSSCG00000022052
9	12960000	13130000	0.216113	chr9	12979526	13124092	ENSSSCT00000016232	ENSSSCG00000014878	PAK1
9	12960000	13130000	0.216113	chr9	12980353	13061274	ENSSSCT00000035014	ENSSSCG00000014878	PAK1
9	12960000	13130000	0.216113	chr9	12980353	13061274	ENSSSCT00000033247	ENSSSCG00000014878	PAK1
9	12960000	13130000	0.216113	chr9	12980353	13061274	ENSSSCT00000034801	ENSSSCG00000014878	PAK1
9	12960000	13130000	0.216113	chr9	12980353	13061274	ENSSSCT00000035648	ENSSSCG00000014878	PAK1
9	12960000	13130000	0.216113	chr9	13010873	13061272	ENSSSCT00000033767	ENSSSCG00000014878	PAK1
9	13720000	13730000	0.147557	chr9	13651443	13735539	ENSSSCT00000016238	ENSSSCG00000014884	INTS4
9	14020000	14030000	0.117452	chr9	13936306	14135685	ENSSSCT00000016246	ENSSSCG00000014891	GAB2
9	14040000	14060000	0.133791	chr9	13936306	14135685	ENSSSCT00000016246	ENSSSCG00000014891	GAB2
9	22350000	22380000	0.151988	chr9	22356132	22360215	ENSSSCT00000030954	ENSSSCG00000022594	LOC100739665
9	22490000	22520000	0.231342	chr9	22493188	22501615	ENSSSCT00000031507	ENSSSCG00000021210	LOC100521387
9	22610000	22630000	0.20688	chr9	22589629	22692263	ENSSSCT00000016275	ENSSSCG00000014919	ME3
9	29200000	29220000	0.193872	chr9	29033391	29210772	ENSSSCT00000027659	ENSSSCG00000020966
9	35090000	35100000	0.152197	chr9	35088724	35526955	ENSSSCT00000016337	ENSSSCG00000014975	CNTN5
9	35140000	35150000	0.130992	chr9	35088724	35526955	ENSSSCT00000016337	ENSSSCG00000014975	CNTN5
9	38540000	38580000	0.112582	chr9	38454986	38615959	ENSSSCT00000016357	ENSSSCG00000014994	PDGFD
9	38590000	38610000	0.111704	chr9	38454986	38615959	ENSSSCT00000016357	ENSSSCG00000014994	PDGFD
9	39470000	39480000	0.123897	chr9	39464925	39841255	ENSSSCT00000027751	ENSSSCG00000030565	GRIA4
9	51380000	51400000	0.195043	chr9	51371242	51383154	ENSSSCT00000016478	ENSSSCG00000015112	HINFP
9	63820000	63830000	0.125	chr9	63790484	63829935	ENSSSCT00000016621	ENSSSCG00000015252	SNX19
9	79140000	79160000	0.127196	chr9	79114662	79173237	ENSSSCT00000022601	ENSSSCG00000029967	PEX1
9	79260000	79290000	0.274517	chr9	79239884	79316977	ENSSSCT00000036613	ENSSSCG00000015318	LOC100518921
9	83320000	83340000	0.180714	chr9	83194774	83350961	ENSSSCT00000016709	ENSSSCG00000015336	SLC25A13
9	93090000	93270000	0.137905	chr9	93226923	93307655	ENSSSCT00000016731	ENSSSCG00000015356	AGMO
9	94150000	94280000	0.167869	chr9	94245895	94431070	ENSSSCT00000029064	ENSSSCG00000029648
9	94290000	94380000	0.111313	chr9	94245895	94431070	ENSSSCT00000029064	ENSSSCG00000029648
9	94400000	94540000	0.12326	chr9	94245895	94431070	ENSSSCT00000029064	ENSSSCG00000029648
9	94400000	94540000	0.12326	chr9	94394092	94424782	ENSSSCT00000023320	ENSSSCG00000027138	LOC102158084
9	94400000	94540000	0.12326	chr9	94464455	94549235	ENSSSCT00000016733	ENSSSCG00000015358	LOC100623666
9	94860000	94870000	0.11249	chr9	94864069	94874724	ENSSSCT00000016737	ENSSSCG00000015362
9	94920000	94970000	0.310882	chr9	94927997	94938933	ENSSSCT00000030981	ENSSSCG00000029650	AGR3
9	96990000	97020000	0.1305	chr9	97012314	97018729	ENSSSCT00000016744	ENSSSCG00000015369	LOC100626511
9	100960000	101000000	0.276859	chr9	100959711	100968624	ENSSSCT00000016759	ENSSSCG00000015384	AD014
9	103060000	103070000	0.111669	chr9	103019595	103204485	ENSSSCT00000016769	ENSSSCG00000015394	KIAA1324L
9	104400000	104630000	0.213073	chr9	104451016	104451119	ENSSSCT00000019915	ENSSSCG00000022170
9	104400000	104630000	0.213073	chr9	104572775	104572878	ENSSSCT00000022231	ENSSSCG00000023059
9	105400000	105420000	0.113183	chr9	105378495	105407313	ENSSSCT00000025180	ENSSSCG00000027856	LOC102162560
9	107020000	107040000	0.249617	chr9	107013094	107133260	ENSSSCT00000016774	ENSSSCG00000015399	SEMA3E
9	107330000	107390000	0.194237	chr9	107332048	107726486	ENSSSCT00000016776	ENSSSCG00000015401	PCLO
9	107330000	107390000	0.194237	chr9	107332048	107726486	ENSSSCT00000025400	ENSSSCG00000015401	PCLO
9	107330000	107390000	0.194237	chr9	107332048	107726486	ENSSSCT00000027728	ENSSSCG00000015401	PCLO
9	107450000	107460000	0.124317	chr9	107332048	107726486	ENSSSCT00000016776	ENSSSCG00000015401	PCLO
9	107450000	107460000	0.124317	chr9	107332048	107726486	ENSSSCT00000025400	ENSSSCG00000015401	PCLO
9	107450000	107460000	0.124317	chr9	107332048	107726486	ENSSSCT00000027728	ENSSSCG00000015401	PCLO
9	107650000	107710000	0.225187	chr9	107332048	107726486	ENSSSCT00000016776	ENSSSCG00000015401	PCLO
9	107650000	107710000	0.225187	chr9	107332048	107726486	ENSSSCT00000025400	ENSSSCG00000015401	PCLO
9	107650000	107710000	0.225187	chr9	107332048	107726486	ENSSSCT00000027728	ENSSSCG00000015401	PCLO
9	108010000	108140000	0.246495	chr9	108068515	108551541	ENSSSCT00000016777	ENSSSCG00000015402	CACNA2D1
9	108150000	108350000	0.183535	chr9	108068515	108551541	ENSSSCT00000016777	ENSSSCG00000015402	CACNA2D1
9	108150000	108350000	0.183535	chr9	108187101	108187423	ENSSSCT00000019996	ENSSSCG00000018401
9	108380000	108410000	0.141491	chr9	108068515	108551541	ENSSSCT00000016777	ENSSSCG00000015402	CACNA2D1
9	109710000	109740000	0.138066	chr9	109601469	109716061	ENSSSCT00000016779	ENSSSCG00000015404	SEMA3C
9	109710000	109740000	0.138066	chr9	109717446	109719222	ENSSSCT00000025242	ENSSSCG00000026556
9	109710000	109740000	0.138066	chr9	109721268	109733251	ENSSSCT00000023922	ENSSSCG00000026456
9	109780000	109820000	0.137211	chr9	109778806	109802600	ENSSSCT00000031885	ENSSSCG00000023784	LOC100736872
9	115750000	115800000	0.213495	chr9	115729206	115818885	ENSSSCT00000032237	ENSSSCG00000026110	SRPK2
9	116250000	116260000	0.110143	chr9	116235434	116504793	ENSSSCT00000016812	ENSSSCG00000015432	ATXN7L1
9	116350000	116360000	0.118241	chr9	116235434	116504793	ENSSSCT00000016812	ENSSSCG00000015432	ATXN7L1
9	116390000	116400000	0.114192	chr9	116235434	116504793	ENSSSCT00000016812	ENSSSCG00000015432	ATXN7L1
9	116450000	116490000	0.163874	chr9	116235434	116504793	ENSSSCT00000016812	ENSSSCG00000015432	ATXN7L1
9	116620000	116640000	0.127097	chr9	116624006	116629847	ENSSSCT00000022799	ENSSSCG00000024575
9	116880000	116940000	0.184056	chr9	116890799	116931198	ENSSSCT00000016815	ENSSSCG00000015435	NAMPT
9	117840000	117870000	0.142764	chr9	117795864	117840904	ENSSSCT00000016822	ENSSSCG00000015441	LOC102166627
9	118150000	118180000	0.134189	chr9	118120577	118178767	ENSSSCT00000028275	ENSSSCG00000028969	SLC26A4
9	118410000	118420000	0.136746	chr9	118410806	118437645	ENSSSCT00000016824	ENSSSCG00000015443	DLD
9	120420000	120440000	0.142492	chr9	120392198	120463997	ENSSSCT00000016837	ENSSSCG00000015455	CUL1
9	141740000	141760000	0.169462	chr9	141697203	141740052	ENSSSCT00000016974	ENSSSCG00000015581	CENPF
10	13460000	13480000	0.191482	chr10	13450025	13471505	ENSSSCT00000011851	ENSSSCG00000010833	TAF1A
10	15690000	15780000	0.137291	chr10	15702865	15723221	ENSSSCT00000029429	ENSSSCG00000020698	ACBD3
10	15830000	15850000	0.129586	chr10	15839611	15846044	ENSSSCT00000022867	ENSSSCG00000023971	H3F3A
10	16260000	16330000	0.121955	chr10	16218455	16292135	ENSSSCT00000011872	ENSSSCG00000010850
10	16600000	16610000	0.131099	chr10	16598157	16636256	ENSSSCT00000028077	ENSSSCG00000023660	PARP1
10	16940000	16950000	0.112334	chr10	16930455	17170362	ENSSSCT00000011884	ENSSSCG00000010862	CDC42BPA
10	16960000	17000000	0.12545	chr10	16930455	17170362	ENSSSCT00000011884	ENSSSCG00000010862	CDC42BPA
10	29220000	29230000	0.120219	chr10	29217497	29225290	ENSSSCT00000024951	ENSSSCG00000022787	RABIF
10	29220000	29230000	0.120219	chr10	29229295	29260514	ENSSSCT00000011963	ENSSSCG00000010931	KLHL12
10	31740000	31750000	0.135242	chr10	31712487	31830025	ENSSSCT00000011979	ENSSSCG00000010944	FBP1
10	33270000	33290000	0.139113	chr10	33264645	33346553	ENSSSCT00000011992	ENSSSCG00000010956	NAA35
10	36390000	36410000	0.131872	chr10	36360343	36392574	ENSSSCT00000012011	ENSSSCG00000010974	LOC100524518
10	37270000	37300000	0.112963	chr10	37284170	37297547	ENSSSCT00000012031	ENSSSCG00000010990	NOL6
10	37410000	37420000	0.153865	chr10	37409115	37429137	ENSSSCT00000012035	ENSSSCG00000010994	NFX1
10	37470000	37500000	0.141923	chr10	37475288	37484532	ENSSSCT00000012036	ENSSSCG00000010995	CHMP5
10	37470000	37500000	0.141923	chr10	37484538	37499096	ENSSSCT00000012037	ENSSSCG00000010996	BAG1
10	37560000	37580000	0.140603	chr10	37574129	37635309	ENSSSCT00000012040	ENSSSCG00000010998	B4GALT1
10	37640000	37710000	0.142733	chr10	37653331	37683313	ENSSSCT00000012041	ENSSSCG00000010999	SMU1
10	37640000	37710000	0.142733	chr10	37686861	37699607	ENSSSCT00000012042	ENSSSCG00000011000	DNAJA1
10	37720000	37760000	0.121372	chr10	37724513	37837919	ENSSSCT00000012043	ENSSSCG00000011001	APTX
10	37820000	37850000	0.145889	chr10	37724513	37837919	ENSSSCT00000012043	ENSSSCG00000011001	APTX
10	40650000	40690000	0.118376	chr10	40658889	40658996	ENSSSCT00000028254	ENSSSCG00000026497
10	46540000	46620000	0.142637	chr10	46547259	46794673	ENSSSCT00000035562	ENSSSCG00000011025	ZEB1
10	46640000	46650000	0.107254	chr10	46547259	46794673	ENSSSCT00000035562	ENSSSCG00000011025	ZEB1
10	46690000	46710000	0.129381	chr10	46547259	46794673	ENSSSCT00000035562	ENSSSCG00000011025	ZEB1
10	46690000	46710000	0.129381	chr10	46681552	46794724	ENSSSCT00000012067	ENSSSCG00000011025	ZEB1
10	47240000	47250000	0.136552	chr10	47232797	47289099	ENSSSCT00000012069	ENSSSCG00000011027	KIF5B
10	56080000	56130000	0.156018	chr10	56044598	56132190	ENSSSCT00000012118	ENSSSCG00000011074	ARHGAP21
10	56080000	56130000	0.156018	chr10	56044598	56132190	ENSSSCT00000029464	ENSSSCG00000011074	ARHGAP21
10	56080000	56130000	0.156018	chr10	56044656	56132190	ENSSSCT00000028075	ENSSSCG00000011074	ARHGAP21
11	14230000	14240000	0.15625	chr11	14239520	14253534	ENSSSCT00000010263	ENSSSCG00000009366	STOML3
11	34310000	34320000	0.112024	chr11	34293179	34403040	ENSSSCT00000025779	ENSSSCG00000021189	LOC102161324
11	34400000	34500000	0.138057	chr11	34293179	34403040	ENSSSCT00000025779	ENSSSCG00000021189	LOC102161324
11	34510000	34550000	0.118936	chr11	34543348	34558438	ENSSSCT00000024210	ENSSSCG00000021058	LOC100737947
11	46430000	46470000	0.135863	chr11	46254530	46523692	ENSSSCT00000010366	ENSSSCG00000009456	KLHL1
11	46480000	46500000	0.139355	chr11	46254530	46523692	ENSSSCT00000010366	ENSSSCG00000009456	KLHL1
11	48360000	48390000	0.189059	chr11	48302560	48598619	ENSSSCT00000010367	ENSSSCG00000009457	DACH1
11	48440000	48450000	0.114286	chr11	48302560	48598619	ENSSSCT00000010367	ENSSSCG00000009457	DACH1
11	49060000	49110000	0.132684	chr11	49097136	49097257	ENSSSCT00000023838	ENSSSCG00000022214
12	1580000	1630000	0.155307	chr12	1597480	1601615	ENSSSCT00000018659	ENSSSCG00000017140	CHMP6
12	1580000	1630000	0.155307	chr12	1614055	1689108	ENSSSCT00000018658	ENSSSCG00000017139	LOC100512677
12	1670000	1710000	0.113599	chr12	1614055	1689108	ENSSSCT00000018658	ENSSSCG00000017139	LOC100512677
12	1750000	1770000	0.137293	chr12	1724727	1750362	ENSSSCT00000030018	ENSSSCG00000025624	LOC100736873
12	1840000	1860000	0.116127	chr12	1811663	1892761	ENSSSCT00000030055	ENSSSCG00000021150	LOC102160481
12	1960000	2070000	0.143	chr12	1902946	1991716	ENSSSCT00000018671	ENSSSCG00000028685	ENDOV
12	1960000	2070000	0.143	chr12	1995857	2099373	ENSSSCT00000018666	ENSSSCG00000017146	RNF213
12	1960000	2070000	0.143	chr12	1995857	2011584	ENSSSCT00000022376	ENSSSCG00000017146	RNF213
12	2130000	2160000	0.10904	chr12	2102368	2163107	ENSSSCT00000018668	ENSSSCG00000017148
12	2190000	2250000	0.157641	chr12	2171763	2193007	ENSSSCT00000018676	ENSSSCG00000023129	LOC100737294
12	2190000	2250000	0.157641	chr12	2193042	2198767	ENSSSCT00000018673	ENSSSCG00000017152	SGSH
12	2190000	2250000	0.157641	chr12	2199580	2250625	ENSSSCT00000018677	ENSSSCG00000017154	CARD14
12	2190000	2250000	0.157641	chr12	2206871	2208546	ENSSSCT00000025451	ENSSSCG00000024662
12	2190000	2250000	0.157641	chr12	2212756	2222602	ENSSSCT00000018665	ENSSSCG00000030277	ENDOV
12	2260000	2280000	0.122351	chr12	2267507	2295834	ENSSSCT00000018679	ENSSSCG00000017155	EIF4A3
12	2670000	2700000	0.150705	chr12	2682235	2687071	ENSSSCT00000018687	ENSSSCG00000017163	ENPP7
12	2750000	2840000	0.141672	chr12	2760647	2760742	ENSSSCT00000021295	ENSSSCG00000019700
12	4750000	4760000	0.111763	chr12	4742036	4760086	ENSSSCT00000018697	ENSSSCG00000017172	ST6GALNAC1
12	4790000	4810000	0.121554	chr12	4790366	4805957	ENSSSCT00000018702	ENSSSCG00000017177	LOC100518510
12	4790000	4810000	0.121554	chr12	4808860	4808932	ENSSSCT00000021023	ENSSSCG00000019428
12	4790000	4810000	0.121554	chr12	4809432	4809515	ENSSSCT00000020823	ENSSSCG00000019228
12	13910000	13920000	0.248913	chr12	13862874	14024830	ENSSSCT00000018802	ENSSSCG00000017272	HELZ
12	18050000	18110000	0.10625	chr12	17994414	18056743	ENSSSCT00000030733	ENSSSCG00000030652
12	18640000	18670000	0.12832	chr12	18655009	18661516	ENSSSCT00000018877	ENSSSCG00000017341	LOC780424
12	19790000	19810000	0.192114	chr12	19790868	19792763	ENSSSCT00000018919	ENSSSCG00000017380	ARL4D
12	24140000	24160000	0.163723	chr12	24146795	24199133	ENSSSCT00000019081	ENSSSCG00000017527	SKAP1
12	27150000	27170000	0.128875	chr12	27142941	27170104	ENSSSCT00000019110	ENSSSCG00000017555	LUC7L3
12	27470000	27480000	0.116201	chr12	27479060	27479379	ENSSSCT00000019149	ENSSSCG00000017590
12	33620000	33640000	0.443625	chr12	33480571	33634826	ENSSSCT00000019171	ENSSSCG00000017609	ANKFN1
12	36490000	36510000	0.292808	chr12	36476300	36549693	ENSSSCT00000024586	ENSSSCG00000023727	TRIM37
12	36490000	36510000	0.292808	chr12	36478920	36549647	ENSSSCT00000033129	ENSSSCG00000023727	TRIM37
12	36490000	36510000	0.292808	chr12	36494122	36506193	ENSSSCT00000033741	ENSSSCG00000023727	TRIM37
12	45330000	45350000	0.161316	chr12	45314386	45511888	ENSSSCT00000019317	ENSSSCG00000017748	NF1
12	45330000	45350000	0.161316	chr12	45314386	45511888	ENSSSCT00000023079	ENSSSCG00000017748	NF1
12	47820000	47840000	0.115668	chr12	47804245	47866823	ENSSSCT00000019363	ENSSSCG00000017791
12	47820000	47840000	0.115668	chr12	47804288	47866851	ENSSSCT00000034147	ENSSSCG00000017791
12	47820000	47840000	0.115668	chr12	47804288	47871712	ENSSSCT00000033840	ENSSSCG00000017791
12	48450000	48460000	0.129002	chr12	48294194	48455617	ENSSSCT00000019366	ENSSSCG00000017794
12	56780000	56790000	0.110038	chr12	56731611	56799399	ENSSSCT00000019579	ENSSSCG00000017991	PIK3R5
13	14170000	14180000	0.186875	chr13	14120031	14187840	ENSSSCT00000012279	ENSSSCG00000011213	TOP2B
13	21070000	21080000	0.140506	chr13	20892076	21096458	ENSSSCT00000012303	ENSSSCG00000011236	CLASP2
13	21070000	21080000	0.140506	chr13	20908149	21096458	ENSSSCT00000025077	ENSSSCG00000011236	CLASP2
13	23350000	23360000	0.128799	chr13	23347843	23424595	ENSSSCT00000030689	ENSSSCG00000023085	STAC
13	23420000	23440000	0.166204	chr13	23347843	23424595	ENSSSCT00000030689	ENSSSCG00000023085	STAC
13	24130000	24140000	0.143309	chr13	24019461	24132699	ENSSSCT00000022871	ENSSSCG00000011243	GOLGA4
13	24130000	24140000	0.143309	chr13	24019461	24132320	ENSSSCT00000012310	ENSSSCG00000011243	GOLGA4
13	25160000	25230000	0.179248	chr13	25072796	25168656	ENSSSCT00000012316	ENSSSCG00000011249	DLEC1
13	25160000	25230000	0.179248	chr13	25168718	25179429	ENSSSCT00000012317	ENSSSCG00000011250	ACAA1
13	25160000	25230000	0.179248	chr13	25181050	25182715	ENSSSCT00000035797	ENSSSCG00000011251	MYD88
13	25160000	25230000	0.179248	chr13	25181050	25185351	ENSSSCT00000012318	ENSSSCG00000011251	MYD88
13	25160000	25230000	0.179248	chr13	25181387	25183501	ENSSSCT00000033292	ENSSSCG00000011251	MYD88
13	25160000	25230000	0.179248	chr13	25224807	25285512	ENSSSCT00000012320	ENSSSCG00000011253
13	25270000	25280000	0.124046	chr13	25224807	25285512	ENSSSCT00000012320	ENSSSCG00000011253
13	25440000	25450000	0.147941	chr13	25421869	25450846	ENSSSCT00000034484	ENSSSCG00000011257	ACVR2B
13	25440000	25450000	0.147941	chr13	25422235	25450759	ENSSSCT00000012324	ENSSSCG00000011257	ACVR2B
13	25520000	25540000	0.146218	chr13	25518199	25604929	ENSSSCT00000012327	ENSSSCG00000011259	SCN5A
13	27000000	27030000	0.175347	chr13	26979073	27014358	ENSSSCT00000028217	ENSSSCG00000025783	ENTPD3
13	27050000	27100000	0.1525	chr13	27049440	27051898	ENSSSCT00000028216	ENSSSCG00000024107	LOC100623913
13	28110000	28120000	0.10748	chr13	28075773	28131869	ENSSSCT00000025875	ENSSSCG00000025857
13	28940000	28950000	0.124702	chr13	28946259	28954447	ENSSSCT00000012360	ENSSSCG00000011290	HIGD1A
13	29110000	29120000	0.139195	chr13	29116195	29117938	ENSSSCT00000012363	ENSSSCG00000011293	POMGNT2
13	29660000	29680000	0.14195	chr13	29629876	29791476	ENSSSCT00000012366	ENSSSCG00000011296	ANO10
13	29770000	29780000	0.115353	chr13	29629876	29791476	ENSSSCT00000012366	ENSSSCG00000011296	ANO10
13	29850000	29860000	0.110007	chr13	29833567	29883671	ENSSSCT00000012367	ENSSSCG00000011297	ABHD5
13	30790000	30800000	0.209715	chr13	30797009	30797825	ENSSSCT00000012378	ENSSSCG00000011307
13	34760000	34780000	0.145742	chr13	34688003	34770648	ENSSSCT00000012441	ENSSSCG00000011363	PRKAR2A
13	34760000	34780000	0.145742	chr13	34777398	34804791	ENSSSCT00000012444	ENSSSCG00000011366	SLC25A20
13	43350000	43360000	0.111152	chr13	43340978	43362027	ENSSSCT00000012547	ENSSSCG00000011466	ARF4
13	43400000	43410000	0.146175	chr13	43385840	43444265	ENSSSCT00000012548	ENSSSCG00000011467	DENND6A
13	43400000	43410000	0.146175	chr13	43385840	43444265	ENSSSCT00000026579	ENSSSCG00000011467	DENND6A
13	43400000	43410000	0.146175	chr13	43385840	43444190	ENSSSCT00000012549	ENSSSCG00000011467	DENND6A
13	56430000	56460000	0.172548	chr13	56458930	56474630	ENSSSCT00000012599	ENSSSCG00000011512	MITF
13	56830000	56850000	0.338519	chr13	56834236	56842649	ENSSSCT00000030448	ENSSSCG00000028669	LOC102167462
13	57450000	57780000	0.292169	chr13	57531866	57533531	ENSSSCT00000036566	ENSSSCG00000031014
13	57450000	57780000	0.292169	chr13	57536477	57536685	ENSSSCT00000035310	ENSSSCG00000030729
13	59140000	59200000	0.18849	chr13	59159672	59159775	ENSSSCT00000022713	ENSSSCG00000021115
13	70610000	70650000	0.194518	chr13	70590016	71008682	ENSSSCT00000031304	ENSSSCG00000023891	GRM7
13	70660000	70680000	0.16764	chr13	70590016	71008682	ENSSSCT00000031304	ENSSSCG00000023891	GRM7
13	73110000	73120000	0.141518	chr13	73110016	73126369	ENSSSCT00000028565	ENSSSCG00000011548	BRPF1
13	73110000	73120000	0.141518	chr13	73110016	73126369	ENSSSCT00000012638	ENSSSCG00000011548	BRPF1
13	74400000	74420000	0.133942	chr13	74413440	74414066	ENSSSCT00000027036	ENSSSCG00000025515
13	74780000	74790000	0.109961	chr13	74636983	74916092	ENSSSCT00000012667	ENSSSCG00000011575	ATG7
13	77930000	77970000	0.208222	chr13	77965337	77966264	ENSSSCT00000012702	ENSSSCG00000011605
13	79130000	79140000	0.126232	chr13	79138166	79143202	ENSSSCT00000028091	ENSSSCG00000029812	LOC102163119
13	81150000	81200000	0.130561	chr13	81147747	81278882	ENSSSCT00000012725	ENSSSCG00000011628	DNAJC13
13	82460000	82480000	0.147835	chr13	82429035	82469005	ENSSSCT00000012740	ENSSSCG00000011640	TF
13	82460000	82480000	0.147835	chr13	82474460	82496616	ENSSSCT00000012739	ENSSSCG00000011639	SRPRB
13	91590000	91610000	0.120845	chr13	91590645	91590717	ENSSSCT00000022780	ENSSSCG00000021168
13	91590000	91610000	0.120845	chr13	91594732	91596334	ENSSSCT00000023649	ENSSSCG00000022031	CHST2
13	103220000	103280000	0.11273	chr13	103261489	103261930	ENSSSCT00000025192	ENSSSCG00000021501
13	103520000	103530000	0.111632	chr13	103430463	103527370	ENSSSCT00000027658	ENSSSCG00000026718	PLCH1
13	119320000	119330000	0.209821	chr13	119143380	119362303	ENSSSCT00000012861	ENSSSCG00000011750	PLD1
13	119420000	119450000	0.172369	chr13	119400407	119420051	ENSSSCT00000012862	ENSSSCG00000011751	TMEM212
13	120890000	120900000	0.117857	chr13	120826339	121025641	ENSSSCT00000031629	ENSSSCG00000021786	LOC100521043
13	120930000	120950000	0.161741	chr13	120826339	121025641	ENSSSCT00000031629	ENSSSCG00000021786	LOC100521043
13	131210000	131230000	0.115443	chr13	131201240	131248552	ENSSSCT00000012891	ENSSSCG00000011779	PARL
13	136780000	136790000	0.109792	chr13	136664919	136862532	ENSSSCT00000012925	ENSSSCG00000011813	LEPREL1
13	155130000	155180000	0.132726	chr13	155134435	155152622	ENSSSCT00000023030	ENSSSCG00000026113	LOC100623829
13	155130000	155180000	0.132726	chr13	155170856	155170950	ENSSSCT00000025265	ENSSSCG00000023641
13	159560000	159570000	0.121533	chr13	159478849	159609693	ENSSSCT00000013061	ENSSSCG00000011937
13	159560000	159570000	0.121533	chr13	159478849	159609693	ENSSSCT00000029623	ENSSSCG00000011937
13	159560000	159570000	0.121533	chr13	159478855	159611158	ENSSSCT00000013062	ENSSSCG00000011937
13	176780000	176890000	0.486421	chr13	176779016	176780830	ENSSSCT00000027202	ENSSSCG00000025392
13	190020000	190150000	0.164342	chr13	190062820	190066291	ENSSSCT00000028007	ENSSSCG00000021038	NRIP1
13	207520000	207560000	0.124902	chr13	207541726	207543337	ENSSSCT00000028910	ENSSSCG00000023780	SLC5A3
13	207920000	207940000	0.116205	chr13	207934801	207945091	ENSSSCT00000013182	ENSSSCG00000012050	RCAN1
13	208100000	208110000	0.116223	chr13	208080350	208130411	ENSSSCT00000029780	ENSSSCG00000028112	CLIC6
13	208260000	208270000	0.111979	chr13	208204967	208304419	ENSSSCT00000013183	ENSSSCG00000012051	RUNX1
13	209840000	209850000	0.117857	chr13	209842575	209852620	ENSSSCT00000013185	ENSSSCG00000012053	CBR3
13	210010000	210030000	0.121332	chr13	210024233	210065080	ENSSSCT00000013187	ENSSSCG00000012055	MORC3
13	210060000	210070000	0.114625	chr13	210024233	210065080	ENSSSCT00000013187	ENSSSCG00000012055	MORC3
13	210820000	210830000	0.107143	chr13	210781583	210875732	ENSSSCT00000013194	ENSSSCG00000012062
13	210850000	210860000	0.114056	chr13	210781583	210875732	ENSSSCT00000013194	ENSSSCG00000012062
13	211100000	211160000	0.133029	chr13	211098173	211247977	ENSSSCT00000028889	ENSSSCG00000030480	DYRK1A
13	211180000	211190000	0.122283	chr13	211098173	211247977	ENSSSCT00000028889	ENSSSCG00000030480	DYRK1A
13	211210000	211250000	0.121845	chr13	211098173	211247977	ENSSSCT00000028889	ENSSSCG00000030480	DYRK1A
13	213700000	213710000	0.14033	chr13	213656817	214029116	ENSSSCT00000013204	ENSSSCG00000012072	LOC102158188
14	7300000	7310000	0.169035	chr14	7282748	7311001	ENSSSCT00000010552	ENSSSCG00000009626	SORBS3
14	10570000	10610000	0.260259	chr14	10434519	10593554	ENSSSCT00000010579	ENSSSCG00000009650	DOCK5
14	10570000	10610000	0.260259	chr14	10597745	10602299	ENSSSCT00000010581	ENSSSCG00000009651	GNRH1
14	10570000	10610000	0.260259	chr14	10609831	10682481	ENSSSCT00000010582	ENSSSCG00000009652	KCTD9
14	10620000	10650000	0.302191	chr14	10609831	10682481	ENSSSCT00000010582	ENSSSCG00000009652	KCTD9
14	10620000	10650000	0.302191	chr14	10633188	10682481	ENSSSCT00000024907	ENSSSCG00000009652	KCTD9
14	10620000	10650000	0.302191	chr14	10638980	10640191	ENSSSCT00000023315	ENSSSCG00000025746
14	12480000	12520000	0.175493	chr14	12480094	12512560	ENSSSCT00000010600	ENSSSCG00000009667	GULO
14	12480000	12520000	0.175493	chr14	12516231	12531189	ENSSSCT00000036649	ENSSSCG00000009668	CLU
14	12480000	12520000	0.175493	chr14	12516643	12527851	ENSSSCT00000010601	ENSSSCG00000009668	CLU
14	12480000	12520000	0.175493	chr14	12516648	12517889	ENSSSCT00000033746	ENSSSCG00000009668	CLU
14	12480000	12520000	0.175493	chr14	12516915	12517990	ENSSSCT00000033218	ENSSSCG00000009668	CLU
14	13390000	13400000	0.112011	chr14	13393251	13431788	ENSSSCT00000010612	ENSSSCG00000009678	FBXO16
14	14230000	14250000	0.119522	chr14	14139333	14342690	ENSSSCT00000010618	ENSSSCG00000009683
14	15530000	15570000	0.144358	chr14	15526754	15555434	ENSSSCT00000010628	ENSSSCG00000009693	XKR6
14	31240000	31300000	0.112455	chr14	31250591	31306672	ENSSSCT00000010718	ENSSSCG00000009776	SBNO1
14	32110000	32120000	0.131307	chr14	32117230	32195620	ENSSSCT00000010735	ENSSSCG00000009793
14	32330000	32450000	0.201373	chr14	32288281	32451336	ENSSSCT00000010736	ENSSSCG00000009794	MLXIP
14	32330000	32450000	0.201373	chr14	32338038	32359071	ENSSSCT00000010741	ENSSSCG00000009799	DIABLO
14	32330000	32450000	0.201373	chr14	32380720	32382027	ENSSSCT00000010739	ENSSSCG00000009797
14	32560000	32590000	0.147571	chr14	32519072	32596465	ENSSSCT00000010744	ENSSSCG00000009802	WDR66
14	32560000	32590000	0.147571	chr14	32574083	32574190	ENSSSCT00000021067	ENSSSCG00000030105
14	32600000	32610000	0.107492	chr14	32598703	32627327	ENSSSCT00000010746	ENSSSCG00000009804	PSMD9
14	36420000	36450000	0.14917	chr14	36413479	36447476	ENSSSCT00000010795	ENSSSCG00000009849	SUDS3
14	36940000	37100000	0.164173	chr14	37050357	37312239	ENSSSCT00000010802	ENSSSCG00000009855	KSR2
14	37400000	37430000	0.115001	chr14	37428595	37515630	ENSSSCT00000010803	ENSSSCG00000009856
14	37730000	37750000	0.143599	chr14	37664699	37795303	ENSSSCT00000010808	ENSSSCG00000009860	FBXW8
14	37880000	37890000	0.107172	chr14	37854311	37909901	ENSSSCT00000010810	ENSSSCG00000009862	RNFT2
14	41320000	41340000	0.185492	chr14	41316522	41380906	ENSSSCT00000010833	ENSSSCG00000009883	RPH3A
14	41360000	41410000	0.223331	chr14	41316522	41380906	ENSSSCT00000010833	ENSSSCG00000009883	RPH3A
14	41460000	41770000	0.214343	chr14	41520160	41520296	ENSSSCT00000021699	ENSSSCG00000020104
14	41460000	41770000	0.214343	chr14	41703681	41793685	ENSSSCT00000030697	ENSSSCG00000030289	PTPN11
14	41780000	41810000	0.169345	chr14	41703681	41793685	ENSSSCT00000030697	ENSSSCG00000030289	PTPN11
14	41780000	41810000	0.169345	chr14	41805404	41812197	ENSSSCT00000024558	ENSSSCG00000024825	RPL6
14	41920000	41980000	0.155725	chr14	41904558	41958418	ENSSSCT00000023139	ENSSSCG00000025579
14	41920000	41980000	0.155725	chr14	41961391	42041398	ENSSSCT00000010835	ENSSSCG00000009885	HECTD4
14	41990000	42010000	0.126332	chr14	41961391	42041398	ENSSSCT00000010835	ENSSSCG00000009885	HECTD4
14	42020000	42040000	0.108784	chr14	41961391	42041398	ENSSSCT00000010835	ENSSSCG00000009885	HECTD4
14	42230000	42260000	0.122731	chr14	42204805	42293967	ENSSSCT00000010843	ENSSSCG00000009893	TMEM116
14	42230000	42260000	0.122731	chr14	42255911	42256017	ENSSSCT00000019697	ENSSSCG00000018102
14	42470000	42560000	0.225026	chr14	42531333	42533637	ENSSSCT00000010845	ENSSSCG00000009895
14	42750000	43000000	0.219679	chr14	42638417	42829127	ENSSSCT00000031208	ENSSSCG00000029501	PLA2G1B
14	42750000	43000000	0.219679	chr14	42788917	42812682	ENSSSCT00000027694	ENSSSCG00000029365	MSI1
14	42750000	43000000	0.219679	chr14	42801851	42801960	ENSSSCT00000032345	ENSSSCG00000030481
14	42750000	43000000	0.219679	chr14	42839903	42853514	ENSSSCT00000010851	ENSSSCG00000009901	SIRT4
14	42750000	43000000	0.219679	chr14	42856401	42856542	ENSSSCT00000030801	ENSSSCG00000028966
14	42750000	43000000	0.219679	chr14	42876216	42878864	ENSSSCT00000010859	ENSSSCG00000009909	COX6A1
14	42750000	43000000	0.219679	chr14	42880017	42881422	ENSSSCT00000010858	ENSSSCG00000009908
14	42750000	43000000	0.219679	chr14	42881476	42890287	ENSSSCT00000010857	ENSSSCG00000009907	GATC
14	42750000	43000000	0.219679	chr14	42892688	42901227	ENSSSCT00000010856	ENSSSCG00000009906	SRSF9
14	42750000	43000000	0.219679	chr14	42933144	42933747	ENSSSCT00000028374	ENSSSCG00000026610	LOC100152989
14	42750000	43000000	0.219679	chr14	42936357	42953347	ENSSSCT00000010853	ENSSSCG00000009903	COQ5
14	42750000	43000000	0.219679	chr14	42956561	42958960	ENSSSCT00000010854	ENSSSCG00000009904	DYNLL1
14	42750000	43000000	0.219679	chr14	42969792	42989462	ENSSSCT00000010860	ENSSSCG00000009910	RNF10
14	42750000	43000000	0.219679	chr14	42978097	42979085	ENSSSCT00000010861	ENSSSCG00000009911
14	42750000	43000000	0.219679	chr14	42990143	42993405	ENSSSCT00000023201	ENSSSCG00000009912	POP5
14	42750000	43000000	0.219679	chr14	42991014	42993405	ENSSSCT00000010862	ENSSSCG00000009912	POP5
14	43820000	43900000	0.174728	chr14	43850911	43874056	ENSSSCT00000010883	ENSSSCG00000009931	MVK
14	43820000	43900000	0.174728	chr14	43874236	43888496	ENSSSCT00000010884	ENSSSCG00000009932	MMAB
14	43820000	43900000	0.174728	chr14	43899884	43957408	ENSSSCT00000010885	ENSSSCG00000009933	UBE3B
14	43910000	43920000	0.120107	chr14	43899884	43957408	ENSSSCT00000010885	ENSSSCG00000009933	UBE3B
14	43970000	44000000	0.166696	chr14	43959349	43986982	ENSSSCT00000010886	ENSSSCG00000009934	KCTD10
14	43970000	44000000	0.166696	chr14	43987661	44040480	ENSSSCT00000023549	ENSSSCG00000009935	MYO1H
14	43970000	44000000	0.166696	chr14	43989196	44040480	ENSSSCT00000010887	ENSSSCG00000009935	MYO1H
14	44010000	44140000	0.222849	chr14	43987661	44040480	ENSSSCT00000023549	ENSSSCG00000009935	MYO1H
14	44010000	44140000	0.222849	chr14	43989196	44040480	ENSSSCT00000010887	ENSSSCG00000009935	MYO1H
14	44010000	44140000	0.222849	chr14	44136833	44144196	ENSSSCT00000010888	ENSSSCG00000009936	FOXN4
14	44460000	44480000	0.155568	chr14	44391167	44467063	ENSSSCT00000010893	ENSSSCG00000009941	SVOP
14	44460000	44480000	0.155568	chr14	44473371	44492683	ENSSSCT00000010894	ENSSSCG00000009942	DAO1
14	44770000	44810000	0.111122	chr14	44769219	44805274	ENSSSCT00000010898	ENSSSCG00000009946	SART3
14	44770000	44810000	0.111122	chr14	44806677	44812222	ENSSSCT00000010897	ENSSSCG00000009945	LOC100621588
14	45060000	45070000	0.113173	chr14	44964239	45118925	ENSSSCT00000010899	ENSSSCG00000009947	CMKLR1
14	45060000	45070000	0.113173	chr14	45050255	45084726	ENSSSCT00000010900	ENSSSCG00000009948
14	45060000	45070000	0.113173	chr14	45050255	45084726	ENSSSCT00000025594	ENSSSCG00000009948
14	45080000	45090000	0.174973	chr14	44964239	45118925	ENSSSCT00000010899	ENSSSCG00000009947	CMKLR1
14	45080000	45090000	0.174973	chr14	45050255	45084726	ENSSSCT00000010900	ENSSSCG00000009948
14	45080000	45090000	0.174973	chr14	45050255	45084726	ENSSSCT00000025594	ENSSSCG00000009948
14	48090000	48190000	0.229528	chr14	48079113	48143499	ENSSSCT00000024426	ENSSSCG00000009967	PITPNB
14	48090000	48190000	0.229528	chr14	48079113	48138829	ENSSSCT00000010923	ENSSSCG00000009967	PITPNB
14	48200000	48220000	0.115984	chr14	48211176	48312066	ENSSSCT00000026589	ENSSSCG00000009968	TTC28
14	48200000	48220000	0.115984	chr14	48214924	48572363	ENSSSCT00000010924	ENSSSCG00000009968	TTC28
14	48270000	48320000	0.12174	chr14	48211176	48312066	ENSSSCT00000026589	ENSSSCG00000009968	TTC28
14	48270000	48320000	0.12174	chr14	48214924	48572363	ENSSSCT00000010924	ENSSSCG00000009968	TTC28
14	49160000	49290000	0.163946	chr14	49192214	49200066	ENSSSCT00000010927	ENSSSCG00000009971	ZNRF3
14	49160000	49290000	0.163946	chr14	49206463	49208480	ENSSSCT00000029992	ENSSSCG00000025404	C14H22orf31
14	49160000	49290000	0.163946	chr14	49218204	49284491	ENSSSCT00000010928	ENSSSCG00000009972	KREMEN1
14	50230000	50270000	0.112536	chr14	50263721	50266807	ENSSSCT00000010953	ENSSSCG00000009996	LIF
14	50290000	50410000	0.113724	chr14	50300847	50305714	ENSSSCT00000010955	ENSSSCG00000009998	GATSL3
14	50290000	50410000	0.113724	chr14	50308017	50320161	ENSSSCT00000010956	ENSSSCG00000009999	TBC1D10A
14	50290000	50410000	0.113724	chr14	50399911	50420120	ENSSSCT00000010959	ENSSSCG00000010002	SF3A1
14	50820000	50910000	0.17754	chr14	50669018	50849290	ENSSSCT00000010972	ENSSSCG00000010015	OSBP2
14	50820000	50910000	0.17754	chr14	50866774	50909688	ENSSSCT00000010973	ENSSSCG00000010016	MORC2
14	51050000	51060000	0.110257	chr14	51057233	51088417	ENSSSCT00000010981	ENSSSCG00000010024	RNF185
14	51140000	51280000	0.113991	chr14	51124238	51149278	ENSSSCT00000010982	ENSSSCG00000010025	LIMK2
14	51140000	51280000	0.113991	chr14	51151821	51162385	ENSSSCT00000010983	ENSSSCG00000010026	PIK3IP1
14	51140000	51280000	0.113991	chr14	51186039	51254711	ENSSSCT00000010984	ENSSSCG00000010027	LOC100739740
14	51140000	51280000	0.113991	chr14	51186039	51255418	ENSSSCT00000032032	ENSSSCG00000010027	LOC100739740
14	51300000	51450000	0.113826	chr14	51288035	51314342	ENSSSCT00000010986	ENSSSCG00000010029	DRG1
14	51300000	51450000	0.113826	chr14	51317917	51349107	ENSSSCT00000010987	ENSSSCG00000010030	EIF4ENIF1
14	51300000	51450000	0.113826	chr14	51417269	51446989	ENSSSCT00000010989	ENSSSCG00000010032	PISD
14	51300000	51450000	0.113826	chr14	51447742	51540656	ENSSSCT00000010988	ENSSSCG00000010031	SFI1
14	51480000	51510000	0.114018	chr14	51447742	51540656	ENSSSCT00000010988	ENSSSCG00000010031	SFI1
14	51650000	51710000	0.11278	chr14	51617121	51674687	ENSSSCT00000010990	ENSSSCG00000010033	PRR14L
14	51650000	51710000	0.11278	chr14	51687085	51788778	ENSSSCT00000010991	ENSSSCG00000010034	DEPDC5
14	51720000	51750000	0.111756	chr14	51687085	51788778	ENSSSCT00000010991	ENSSSCG00000010034	DEPDC5
14	51770000	51800000	0.113547	chr14	51687085	51788778	ENSSSCT00000010991	ENSSSCG00000010034	DEPDC5
14	51930000	51960000	0.113929	chr14	51945529	52149499	ENSSSCT00000010993	ENSSSCG00000010036	SLC5A1
14	51990000	52040000	0.113429	chr14	51945529	52149499	ENSSSCT00000010993	ENSSSCG00000010036	SLC5A1
14	52150000	52170000	0.112821	chr14	52153412	52186822	ENSSSCT00000010997	ENSSSCG00000010039	SLC5A4
14	53040000	53070000	0.184441	chr14	53051250	53057255	ENSSSCT00000011018	ENSSSCG00000010057	FAM211B
14	53040000	53070000	0.184441	chr14	53061850	53079989	ENSSSCT00000032714	ENSSSCG00000010056	GGT1
14	53040000	53070000	0.184441	chr14	53064065	53073888	ENSSSCT00000036004	ENSSSCG00000010056	GGT1
14	53040000	53070000	0.184441	chr14	53064115	53071657	ENSSSCT00000034273	ENSSSCG00000010056	GGT1
14	53040000	53070000	0.184441	chr14	53064173	53069907	ENSSSCT00000034894	ENSSSCG00000010056	GGT1
14	53040000	53070000	0.184441	chr14	53064848	53071174	ENSSSCT00000036340	ENSSSCG00000010056	GGT1
14	53040000	53070000	0.184441	chr14	53066398	53071177	ENSSSCT00000034400	ENSSSCG00000010056	GGT1
14	53040000	53070000	0.184441	chr14	53067346	53074334	ENSSSCT00000035063	ENSSSCG00000010056	GGT1
14	53040000	53070000	0.184441	chr14	53069772	53078813	ENSSSCT00000033436	ENSSSCG00000010056	GGT1
14	53040000	53070000	0.184441	chr14	53069772	53079905	ENSSSCT00000034687	ENSSSCG00000010056	GGT1
14	53040000	53070000	0.184441	chr14	53069772	53079992	ENSSSCT00000011017	ENSSSCG00000010056	GGT1
14	57600000	57620000	0.166692	chr14	57572532	57938291	ENSSSCT00000011103	ENSSSCG00000010142	RYR2
14	58820000	58830000	0.118115	chr14	58794721	58843156	ENSSSCT00000011107	ENSSSCG00000010145	HEATR1
14	59560000	59580000	0.218466	chr14	59535111	59570283	ENSSSCT00000033787	ENSSSCG00000010151
14	59560000	59580000	0.218466	chr14	59535111	59679526	ENSSSCT00000011115	ENSSSCG00000010151
14	59560000	59580000	0.218466	chr14	59577501	59646371	ENSSSCT00000033939	ENSSSCG00000010151
14	64810000	64830000	0.148472	chr14	64772891	64953135	ENSSSCT00000011151	ENSSSCG00000010185	GALNT2
14	66450000	66510000	0.132441	chr14	66464896	66468748	ENSSSCT00000025618	ENSSSCG00000010202
14	66450000	66510000	0.132441	chr14	66466343	66469117	ENSSSCT00000011168	ENSSSCG00000010202
14	66450000	66510000	0.132441	chr14	66478358	66498593	ENSSSCT00000011169	ENSSSCG00000010203	HNRNPF
14	68590000	68600000	0.114448	chr14	68392354	68781879	ENSSSCT00000011178	ENSSSCG00000010212	ANK3
14	68590000	68600000	0.114448	chr14	68392394	68680043	ENSSSCT00000034950	ENSSSCG00000010212	ANK3
14	68590000	68600000	0.114448	chr14	68393794	68656990	ENSSSCT00000035859	ENSSSCG00000010212	ANK3
14	68590000	68600000	0.114448	chr14	68404562	68656990	ENSSSCT00000033954	ENSSSCG00000010212	ANK3
14	68590000	68600000	0.114448	chr14	68596482	68656990	ENSSSCT00000032836	ENSSSCG00000010212	ANK3
14	68590000	68600000	0.114448	chr14	68599336	68656990	ENSSSCT00000036154	ENSSSCG00000010212	ANK3
14	68650000	68660000	0.124818	chr14	68392354	68781879	ENSSSCT00000011178	ENSSSCG00000010212	ANK3
14	68650000	68660000	0.124818	chr14	68392394	68680043	ENSSSCT00000034950	ENSSSCG00000010212	ANK3
14	68650000	68660000	0.124818	chr14	68393794	68656990	ENSSSCT00000035859	ENSSSCG00000010212	ANK3
14	68650000	68660000	0.124818	chr14	68404562	68656990	ENSSSCT00000033954	ENSSSCG00000010212	ANK3
14	68650000	68660000	0.124818	chr14	68596482	68656990	ENSSSCT00000032836	ENSSSCG00000010212	ANK3
14	68650000	68660000	0.124818	chr14	68599336	68656990	ENSSSCT00000036154	ENSSSCG00000010212	ANK3
14	68650000	68660000	0.124818	chr14	68600482	68682272	ENSSSCT00000033133	ENSSSCG00000010212	ANK3
14	69240000	69260000	0.1359	chr14	69255560	69256325	ENSSSCT00000011179	ENSSSCG00000010213
14	69400000	69420000	0.144881	chr14	69414822	69421137	ENSSSCT00000026831	ENSSSCG00000028327
14	71840000	71850000	0.110714	chr14	71847000	71866418	ENSSSCT00000023294	ENSSSCG00000024081	NRBF2
14	71840000	71850000	0.110714	chr14	71847158	71866418	ENSSSCT00000026901	ENSSSCG00000024081	NRBF2
14	71860000	71900000	0.112358	chr14	71847000	71866418	ENSSSCT00000023294	ENSSSCG00000024081	NRBF2
14	71860000	71900000	0.112358	chr14	71847158	71866418	ENSSSCT00000026901	ENSSSCG00000024081	NRBF2
14	71860000	71900000	0.112358	chr14	71877673	71925385	ENSSSCT00000011192	ENSSSCG00000010226	JMJD1C
14	72050000	72200000	0.112281	chr14	72055627	72055712	ENSSSCT00000019965	ENSSSCG00000018370	MIR1296
14	75140000	75310000	0.21887	chr14	75080132	75156748	ENSSSCT00000011196	ENSSSCG00000010230
14	75140000	75310000	0.21887	chr14	75213651	75213758	ENSSSCT00000029976	ENSSSCG00000028189
14	78070000	78090000	0.156726	chr14	78054375	78078401	ENSSSCT00000011217	ENSSSCG00000010247
14	78070000	78090000	0.156726	chr14	78086497	78114022	ENSSSCT00000011218	ENSSSCG00000010248	KIAA1279
14	79190000	79210000	0.126578	chr14	79134987	79214217	ENSSSCT00000011237	ENSSSCG00000010267	LRRC20
14	79230000	79250000	0.272882	chr14	79241137	79260436	ENSSSCT00000011239	ENSSSCG00000010268	EIF4EBP2
14	80510000	80520000	0.117054	chr14	80299986	80624254	ENSSSCT00000011250	ENSSSCG00000010278	CDH23
14	80950000	81130000	0.19885	chr14	80981916	81089738	ENSSSCT00000030401	ENSSSCG00000023130	ASCC1
14	80950000	81130000	0.19885	chr14	80981916	81089738	ENSSSCT00000022544	ENSSSCG00000023130	ASCC1
14	80950000	81130000	0.19885	chr14	81089429	81099835	ENSSSCT00000011258	ENSSSCG00000010286	ANAPC16
14	81330000	81350000	0.137526	chr14	81253333	81512159	ENSSSCT00000011261	ENSSSCG00000010289	MICU1
14	81390000	81400000	0.108929	chr14	81253333	81512159	ENSSSCT00000011261	ENSSSCG00000010289	MICU1
14	81430000	81540000	0.150944	chr14	81253333	81512159	ENSSSCT00000011261	ENSSSCG00000010289	MICU1
14	81960000	81980000	0.247233	chr14	81892548	82002822	ENSSSCT00000011264	ENSSSCG00000010292	P4HA1
14	82010000	82380000	0.358464	chr14	82017348	82047951	ENSSSCT00000011267	ENSSSCG00000010294	LOC100622534
14	82010000	82380000	0.358464	chr14	82047990	82081641	ENSSSCT00000011268	ENSSSCG00000010295	ECD
14	82010000	82380000	0.358464	chr14	82083817	82089317	ENSSSCT00000025475	ENSSSCG00000025492	NUDT13
14	82010000	82380000	0.358464	chr14	82092494	82130556	ENSSSCT00000031242	ENSSSCG00000026898
14	82010000	82380000	0.358464	chr14	82127202	82134023	ENSSSCT00000022959	ENSSSCG00000023482	LOC100516297
14	82010000	82380000	0.358464	chr14	82134860	82138319	ENSSSCT00000024853	ENSSSCG00000028634	LOC100516466
14	82010000	82380000	0.358464	chr14	82190814	82195204	ENSSSCT00000011269	ENSSSCG00000010296
14	82010000	82380000	0.358464	chr14	82196897	82199523	ENSSSCT00000011270	ENSSSCG00000010297
14	82010000	82380000	0.358464	chr14	82200384	82322025	ENSSSCT00000011271	ENSSSCG00000010298	TTC18
14	82010000	82380000	0.358464	chr14	82200384	82322025	ENSSSCT00000022350	ENSSSCG00000010298	TTC18
14	82010000	82380000	0.358464	chr14	82330743	82360270	ENSSSCT00000027928	ENSSSCG00000010299	ANXA7
14	82010000	82380000	0.358464	chr14	82330743	82360270	ENSSSCT00000011272	ENSSSCG00000010299	ANXA7
14	82010000	82380000	0.358464	chr14	82365033	82368687	ENSSSCT00000011273	ENSSSCG00000010300	MSS51
14	82010000	82380000	0.358464	chr14	82376235	82430844	ENSSSCT00000035011	ENSSSCG00000010301	PPP3CB
14	82010000	82380000	0.358464	chr14	82376235	82430844	ENSSSCT00000035106	ENSSSCG00000010301	PPP3CB
14	82010000	82380000	0.358464	chr14	82376235	82430844	ENSSSCT00000036513	ENSSSCG00000010301	PPP3CB
14	82010000	82380000	0.358464	chr14	82376235	82430748	ENSSSCT00000011274	ENSSSCG00000010301	PPP3CB
14	82590000	82630000	0.222074	chr14	82584547	82593126	ENSSSCT00000011276	ENSSSCG00000010303	SYNPO2L
14	82590000	82630000	0.222074	chr14	82602489	82624938	ENSSSCT00000011279	ENSSSCG00000010306	SEC24C
14	82590000	82630000	0.222074	chr14	82625955	82629271	ENSSSCT00000011280	ENSSSCG00000010307	FUT11
14	82870000	82980000	0.391439	chr14	82826611	82938103	ENSSSCT00000011289	ENSSSCG00000010313	VCL
14	82870000	82980000	0.391439	chr14	82826611	82938103	ENSSSCT00000011290	ENSSSCG00000010313	VCL
14	82870000	82980000	0.391439	chr14	82939390	82961757	ENSSSCT00000011291	ENSSSCG00000010314	AP3M1
14	82870000	82980000	0.391439	chr14	82962336	83441605	ENSSSCT00000011292	ENSSSCG00000010315	ADK
14	82990000	83050000	0.143726	chr14	82962336	83441605	ENSSSCT00000011292	ENSSSCG00000010315	ADK
14	83070000	83150000	0.140883	chr14	82962336	83441605	ENSSSCT00000011292	ENSSSCG00000010315	ADK
14	83160000	83210000	0.133399	chr14	82962336	83441605	ENSSSCT00000011292	ENSSSCG00000010315	ADK
14	83220000	83350000	0.189112	chr14	82962336	83441605	ENSSSCT00000011292	ENSSSCG00000010315	ADK
14	83370000	83430000	0.199312	chr14	82962336	83441605	ENSSSCT00000011292	ENSSSCG00000010315	ADK
14	83720000	83740000	0.184075	chr14	83530606	83722778	ENSSSCT00000011293	ENSSSCG00000010316	KAT6B
14	83720000	83740000	0.184075	chr14	83728513	83754640	ENSSSCT00000011294	ENSSSCG00000010317	DUPD1
14	83760000	83800000	0.290331	chr14	83790368	83799229	ENSSSCT00000011295	ENSSSCG00000010318	DUSP13
14	83810000	83860000	0.18844	chr14	83805790	83864074	ENSSSCT00000011296	ENSSSCG00000010319	SAMD8
14	88460000	88480000	0.148376	chr14	88448384	88481152	ENSSSCT00000035364	ENSSSCG00000010331	ANXA11
14	88460000	88480000	0.148376	chr14	88448384	88490746	ENSSSCT00000011309	ENSSSCG00000010331	ANXA11
14	88460000	88480000	0.148376	chr14	88448384	88490746	ENSSSCT00000033910	ENSSSCG00000010331	ANXA11
14	88460000	88480000	0.148376	chr14	88477041	88489071	ENSSSCT00000032614	ENSSSCG00000010331	ANXA11
14	88460000	88480000	0.148376	chr14	88477646	88487760	ENSSSCT00000033682	ENSSSCG00000010331	ANXA11
14	95240000	95270000	0.189796	chr14	95245298	95280923	ENSSSCT00000011342	ENSSSCG00000010360	BMPR1A
14	95850000	95920000	0.173006	chr14	95827116	95864664	ENSSSCT00000011353	ENSSSCG00000010371	LOC100518337
14	95850000	95920000	0.173006	chr14	95827276	95864664	ENSSSCT00000028798	ENSSSCG00000010371	LOC100518337
14	95850000	95920000	0.173006	chr14	95833186	95864664	ENSSSCT00000031958	ENSSSCG00000010371	LOC100518337
14	96960000	96970000	0.15967	chr14	96946550	97088876	ENSSSCT00000011364	ENSSSCG00000010381
14	98710000	98720000	0.109768	chr14	98686345	98753360	ENSSSCT00000011386	ENSSSCG00000010402
14	104360000	104410000	0.328602	chr14	104401814	104854168	ENSSSCT00000011410	ENSSSCG00000010426
14	104430000	104460000	0.438177	chr14	104401814	104854168	ENSSSCT00000011410	ENSSSCG00000010426
14	105580000	105650000	0.341171	chr14	105631268	105636031	ENSSSCT00000011412	ENSSSCG00000010427
14	105580000	105650000	0.341171	chr14	105632311	105636430	ENSSSCT00000034983	ENSSSCG00000010427
14	105580000	105650000	0.341171	chr14	105632321	105636311	ENSSSCT00000035962	ENSSSCG00000010427
14	105580000	105650000	0.341171	chr14	105632980	105636155	ENSSSCT00000036633	ENSSSCG00000010427
14	106260000	106290000	0.172095	chr14	106253478	106707670	ENSSSCT00000011414	ENSSSCG00000010429	PRKG1
14	106360000	106410000	0.182536	chr14	106253478	106707670	ENSSSCT00000011414	ENSSSCG00000010429	PRKG1
14	106420000	106440000	0.120912	chr14	106253478	106707670	ENSSSCT00000011414	ENSSSCG00000010429	PRKG1
14	107870000	107890000	0.346461	chr14	107865222	107969314	ENSSSCT00000011417	ENSSSCG00000010432	ASAH2B
14	108750000	108760000	0.164726	chr14	108701139	108759607	ENSSSCT00000034544	ENSSSCG00000010437	PAPSS2
14	108750000	108760000	0.164726	chr14	108754021	108787780	ENSSSCT00000011422	ENSSSCG00000010437	PAPSS2
14	110500000	110520000	0.203165	chr14	110499117	110581337	ENSSSCT00000011443	ENSSSCG00000010457	KIF20B
14	110530000	110550000	0.225304	chr14	110499117	110581337	ENSSSCT00000011443	ENSSSCG00000010457	KIF20B
14	110560000	110570000	0.111959	chr14	110499117	110581337	ENSSSCT00000011443	ENSSSCG00000010457	KIF20B
14	113510000	113560000	0.230366	chr14	113505018	113583601	ENSSSCT00000011458	ENSSSCG00000010470	IDE
14	113570000	113580000	0.107572	chr14	113505018	113583601	ENSSSCT00000011458	ENSSSCG00000010470	IDE
14	113590000	113780000	0.177955	chr14	113726040	113777308	ENSSSCT00000011459	ENSSSCG00000010471	KIF11
14	113970000	114160000	0.180609	chr14	113982145	114189630	ENSSSCT00000011461	ENSSSCG00000010473	LOC100156943
14	114170000	114330000	0.169254	chr14	113982145	114189630	ENSSSCT00000011461	ENSSSCG00000010473	LOC100156943
14	114170000	114330000	0.169254	chr14	114191012	114197385	ENSSSCT00000011462	ENSSSCG00000010474	LOC100739552
14	114170000	114330000	0.169254	chr14	114202066	114205314	ENSSSCT00000011463	ENSSSCG00000010475	CYP26A1
14	114170000	114330000	0.169254	chr14	114259927	114274891	ENSSSCT00000027527	ENSSSCG00000029274
14	114680000	114740000	0.167711	chr14	114687971	114711375	ENSSSCT00000011465	ENSSSCG00000010477	CEP55
14	116880000	116890000	0.23063	chr14	116864242	116897226	ENSSSCT00000011484	ENSSSCG00000010496	TCTN3
14	120350000	120370000	0.114155	chr14	120340903	120366812	ENSSSCT00000011533	ENSSSCG00000010542	CUTC
14	122140000	122160000	0.118883	chr14	122141901	122331392	ENSSSCT00000011555	ENSSSCG00000010563	BTRC
14	122180000	122230000	0.130462	chr14	122141901	122331392	ENSSSCT00000011555	ENSSSCG00000010563	BTRC
14	124170000	124210000	0.170922	chr14	124168526	124181132	ENSSSCT00000011589	ENSSSCG00000010595	INA
14	124170000	124210000	0.170922	chr14	124190352	124210140	ENSSSCT00000027723	ENSSSCG00000020954
14	134690000	134700000	0.133198	chr14	134586335	134788242	ENSSSCT00000011635	ENSSSCG00000010638	TCF7L2
14	143660000	143750000	0.245428	chr14	143664126	143672961	ENSSSCT00000036521	ENSSSCG00000010709
14	143660000	143750000	0.245428	chr14	143664252	143672951	ENSSSCT00000031397	ENSSSCG00000010709
14	143660000	143750000	0.245428	chr14	143664335	143672951	ENSSSCT00000011716	ENSSSCG00000010709
14	143660000	143750000	0.245428	chr14	143664338	143672951	ENSSSCT00000033981	ENSSSCG00000010709
14	143660000	143750000	0.245428	chr14	143664357	143672951	ENSSSCT00000011715	ENSSSCG00000010709
14	143660000	143750000	0.245428	chr14	143674826	143674931	ENSSSCT00000020111	ENSSSCG00000018516	LOC102159253
14	143660000	143750000	0.245428	chr14	143677754	143680316	ENSSSCT00000011714	ENSSSCG00000010708	ZFP36
14	143660000	143750000	0.245428	chr14	143687255	143692301	ENSSSCT00000034739	ENSSSCG00000024005	LOC100737949
14	143660000	143750000	0.245428	chr14	143687262	143691876	ENSSSCT00000033343	ENSSSCG00000024005	LOC100737949
14	143660000	143750000	0.245428	chr14	143687323	143691878	ENSSSCT00000034958	ENSSSCG00000024005	LOC100737949
14	143660000	143750000	0.245428	chr14	143687326	143691878	ENSSSCT00000025049	ENSSSCG00000024005	LOC100737949
14	143660000	143750000	0.245428	chr14	143690054	143691705	ENSSSCT00000035528	ENSSSCG00000024005	LOC100737949
14	143660000	143750000	0.245428	chr14	143692133	143697337	ENSSSCT00000036353	ENSSSCG00000010707	LOC100514194
14	143660000	143750000	0.245428	chr14	143692191	143693220	ENSSSCT00000036210	ENSSSCG00000010707	LOC100514194
14	143660000	143750000	0.245428	chr14	143692252	143696698	ENSSSCT00000033928	ENSSSCG00000010707	LOC100514194
14	143660000	143750000	0.245428	chr14	143692283	143694132	ENSSSCT00000033842	ENSSSCG00000010707	LOC100514194
14	143660000	143750000	0.245428	chr14	143692293	143700046	ENSSSCT00000011713	ENSSSCG00000010707	LOC100514194
14	143660000	143750000	0.245428	chr14	143694183	143695075	ENSSSCT00000034464	ENSSSCG00000010707	LOC100514194
14	143660000	143750000	0.245428	chr14	143698231	143727651	ENSSSCT00000033498	ENSSSCG00000010706	SAMD4B
14	143660000	143750000	0.245428	chr14	143699678	143724891	ENSSSCT00000011712	ENSSSCG00000010706	SAMD4B
14	143660000	143750000	0.245428	chr14	143706129	143707718	ENSSSCT00000035031	ENSSSCG00000010706	SAMD4B
14	143660000	143750000	0.245428	chr14	143745489	143752508	ENSSSCT00000011711	ENSSSCG00000010705	GMFG
14	143660000	143750000	0.245428	chr14	143746135	143752504	ENSSSCT00000033146	ENSSSCG00000010705	GMFG
14	143660000	143750000	0.245428	chr14	143746135	143752495	ENSSSCT00000035212	ENSSSCG00000010705	GMFG
14	143660000	143750000	0.245428	chr14	143746146	143752509	ENSSSCT00000035854	ENSSSCG00000010705	GMFG
14	143660000	143750000	0.245428	chr14	143746146	143752505	ENSSSCT00000035994	ENSSSCG00000010705	GMFG
14	143770000	143780000	0.24494	chr14	143767000	143776981	ENSSSCT00000011710	ENSSSCG00000010704	LRFN1
14	143790000	143810000	0.143159	chr14	143794670	143796221	ENSSSCT00000036594	ENSSSCG00000030884	IL28B
14	143790000	143810000	0.143159	chr14	143794766	143796256	ENSSSCT00000011718	ENSSSCG00000010711	IL28B
15	1940000	1960000	0.114896	chr15	1931292	1950545	ENSSSCT00000029415	ENSSSCG00000028646	LOC100521690
15	13000000	13020000	0.237796	chr15	12933303	13047257	ENSSSCT00000017081	ENSSSCG00000015681
15	15310000	15350000	0.176554	chr15	15277908	15351980	ENSSSCT00000017083	ENSSSCG00000015683	SPOPL
15	18640000	18730000	0.163003	chr15	18646707	18802995	ENSSSCT00000017092	ENSSSCG00000015692
15	18640000	18730000	0.163003	chr15	18661613	18661695	ENSSSCT00000021098	ENSSSCG00000019503	MIR128-1
15	19160000	19180000	0.125762	chr15	18995366	19182345	ENSSSCT00000017094	ENSSSCG00000015694	ZRANB3
15	19260000	19280000	0.137696	chr15	19210944	19269515	ENSSSCT00000017095	ENSSSCG00000015695	RAB3GAP1
15	21500000	21510000	0.32316	chr15	21424635	21511396	ENSSSCT00000031658	ENSSSCG00000024217	LOC100513689
15	21920000	21980000	0.33662	chr15	21862471	21927980	ENSSSCT00000025228	ENSSSCG00000023479	LOC102158833
15	22060000	22100000	0.24834	chr15	22098596	22135241	ENSSSCT00000017106	ENSSSCG00000015706	LYPD1
15	22110000	22120000	0.113718	chr15	22098596	22135241	ENSSSCT00000017106	ENSSSCG00000015706	LYPD1
15	22130000	22140000	0.192152	chr15	22098596	22135241	ENSSSCT00000017106	ENSSSCG00000015706	LYPD1
15	36480000	36500000	0.170554	chr15	36469244	36507485	ENSSSCT00000025582	ENSSSCG00000023795
15	36550000	36560000	0.110591	chr15	36552907	36553036	ENSSSCT00000022154	ENSSSCG00000020559
15	39550000	39570000	0.116214	chr15	39333567	39635504	ENSSSCT00000017148	ENSSSCG00000015748
15	39600000	39610000	0.112625	chr15	39333567	39635504	ENSSSCT00000017148	ENSSSCG00000015748
15	42760000	42780000	0.129632	chr15	42685041	42787678	ENSSSCT00000017154	ENSSSCG00000015753	ANGPT2
15	45500000	45510000	0.266964	chr15	45495290	45542560	ENSSSCT00000017172	ENSSSCG00000015771	NEIL3
15	45530000	45550000	0.169446	chr15	45495290	45542560	ENSSSCT00000017172	ENSSSCG00000015771	NEIL3
15	51950000	51990000	0.155737	chr15	51972057	52015097	ENSSSCT00000017182	ENSSSCG00000015781
15	54290000	54390000	0.116882	chr15	54295212	54442401	ENSSSCT00000026211	ENSSSCG00000015806	ADAM5
15	54290000	54390000	0.116882	chr15	54295212	54442401	ENSSSCT00000017214	ENSSSCG00000015806	ADAM5
15	54290000	54390000	0.116882	chr15	54299808	54416334	ENSSSCT00000025294	ENSSSCG00000015806	ADAM5
15	54290000	54390000	0.116882	chr15	54363936	54364621	ENSSSCT00000017213	ENSSSCG00000015805
15	54500000	54520000	0.142395	chr15	54483936	54582749	ENSSSCT00000017215	ENSSSCG00000015807
15	54640000	54650000	0.110772	chr15	54597518	54674520	ENSSSCT00000017216	ENSSSCG00000015808	ADAM-9
15	56240000	56930000	0.369351	chr15	56424325	56538254	ENSSSCT00000029952	ENSSSCG00000029131
15	56240000	56930000	0.369351	chr15	56640840	56650870	ENSSSCT00000017237	ENSSSCG00000015829	LOC100627228
15	57380000	57420000	0.17412	chr15	57373095	57561665	ENSSSCT00000017238	ENSSSCG00000015830	UNC5D
15	57430000	57450000	0.151806	chr15	57373095	57561665	ENSSSCT00000017238	ENSSSCG00000015830	UNC5D
15	57470000	57530000	0.158439	chr15	57373095	57561665	ENSSSCT00000017238	ENSSSCG00000015830	UNC5D
15	59930000	59970000	0.112334	chr15	59917446	60041096	ENSSSCT00000026396	ENSSSCG00000025008	LOC100620584
15	60010000	60020000	0.106484	chr15	59917446	60041096	ENSSSCT00000026396	ENSSSCG00000025008	LOC100620584
15	60040000	60050000	0.117194	chr15	59917446	60041096	ENSSSCT00000026396	ENSSSCG00000025008	LOC100620584
15	60150000	60190000	0.16533	chr15	60061820	60150637	ENSSSCT00000017247	ENSSSCG00000015839
15	60940000	60960000	0.118381	chr15	60943248	60943353	ENSSSCT00000020884	ENSSSCG00000019289
15	61580000	61770000	0.196459	chr15	61632293	61648919	ENSSSCT00000017249	ENSSSCG00000015841	TEX15
15	61580000	61770000	0.196459	chr15	61682021	61697561	ENSSSCT00000017250	ENSSSCG00000015842	PPP2CB
15	61580000	61770000	0.196459	chr15	61713434	61739535	ENSSSCT00000017251	ENSSSCG00000015843	UBXN8
15	61580000	61770000	0.196459	chr15	61755135	61806030	ENSSSCT00000017252	ENSSSCG00000015844	GSR
15	61980000	62080000	0.185409	chr15	61962915	62143595	ENSSSCT00000017254	ENSSSCG00000015846	RBPMS
15	62110000	62150000	0.163654	chr15	61962915	62143595	ENSSSCT00000017254	ENSSSCG00000015846	RBPMS
15	62890000	63160000	0.256472	chr15	62906028	62923416	ENSSSCT00000017258	ENSSSCG00000015850	DUSP4
15	62890000	63160000	0.256472	chr15	62933577	63096764	ENSSSCT00000017259	ENSSSCG00000015851	TNKS
15	63430000	63470000	0.255473	chr15	63426229	63437375	ENSSSCT00000026451	ENSSSCG00000022797	LOC100515931
15	63940000	63950000	0.127709	chr15	63929110	64060069	ENSSSCT00000017263	ENSSSCG00000015854	OCA2
15	64380000	64410000	0.23234	chr15	64382594	64382715	ENSSSCT00000020471	ENSSSCG00000022677
15	64420000	64650000	0.228148	chr15	64516814	64516935	ENSSSCT00000019911	ENSSSCG00000026774
15	65570000	65780000	0.183744	chr15	65656863	65699343	ENSSSCT00000030886	ENSSSCG00000022197
15	65570000	65780000	0.183744	chr15	65753950	65754057	ENSSSCT00000023895	ENSSSCG00000022275
15	65870000	66090000	0.213276	chr15	65889036	65977097	ENSSSCT00000017266	ENSSSCG00000015857	LOC100737246
15	65870000	66090000	0.213276	chr15	65907883	65907990	ENSSSCT00000028586	ENSSSCG00000026835
15	65870000	66090000	0.213276	chr15	66025272	66122052	ENSSSCT00000017270	ENSSSCG00000015859	SAP130
15	66100000	66190000	0.214682	chr15	66025272	66122052	ENSSSCT00000017270	ENSSSCG00000015859	SAP130
15	66400000	66470000	0.191146	chr15	66421181	66434916	ENSSSCT00000017275	ENSSSCG00000015864	MYO7B
15	66400000	66470000	0.191146	chr15	66435455	66453016	ENSSSCT00000017273	ENSSSCG00000015862	LIMS2
15	66400000	66470000	0.191146	chr15	66447505	66448525	ENSSSCT00000017274	ENSSSCG00000015863	GPR17
15	68870000	68920000	0.156766	chr15	68860665	68886644	ENSSSCT00000024665	ENSSSCG00000022671
15	69090000	69100000	0.166071	chr15	69062773	69107537	ENSSSCT00000027912	ENSSSCG00000023896	LOC100520278
15	70670000	70740000	0.162506	chr15	70671006	70679616	ENSSSCT00000017282	ENSSSCG00000015871	NR4A2
15	71170000	71190000	0.156362	chr15	71188247	71214563	ENSSSCT00000031016	ENSSSCG00000029753	CYTIP
15	71410000	71420000	0.109004	chr15	71386272	71422517	ENSSSCT00000017284	ENSSSCG00000015873	ACVR1C
15	73020000	73040000	0.204712	chr15	73001693	73025731	ENSSSCT00000017291	ENSSSCG00000015879	DAPL1
15	84400000	84410000	0.114603	chr15	84397377	84450536	ENSSSCT00000017339	ENSSSCG00000015923	NOSTRIN
15	84570000	84600000	0.30533	chr15	84507648	84580307	ENSSSCT00000017343	ENSSSCG00000015926	ABCB11
15	84570000	84600000	0.30533	chr15	84507648	84580304	ENSSSCT00000017342	ENSSSCG00000015926	ABCB11
15	85050000	85060000	0.10667	chr15	85016659	85050120	ENSSSCT00000017349	ENSSSCG00000015933	FASTKD1
15	85050000	85060000	0.10667	chr15	85016668	85050120	ENSSSCT00000025574	ENSSSCG00000015933	FASTKD1
15	85080000	85100000	0.126633	chr15	85061414	85100183	ENSSSCT00000017350	ENSSSCG00000015934	PPIG
15	85330000	85350000	0.112119	chr15	85315334	85379367	ENSSSCT00000017355	ENSSSCG00000015939
15	86260000	86580000	0.221619	chr15	86344551	86348285	ENSSSCT00000017358	ENSSSCG00000015942	ERICH2
15	86260000	86580000	0.221619	chr15	86374615	86419165	ENSSSCT00000026586	ENSSSCG00000022233	GAD1
15	86260000	86580000	0.221619	chr15	86481989	86513748	ENSSSCT00000017360	ENSSSCG00000015943	GORASP2
15	86260000	86580000	0.221619	chr15	86555849	86671533	ENSSSCT00000017361	ENSSSCG00000015944	TLK1
15	86900000	86910000	0.115755	chr15	86863796	86947843	ENSSSCT00000017362	ENSSSCG00000015945	METTL8
15	87920000	88050000	0.318585	chr15	87917869	87949469	ENSSSCT00000017375	ENSSSCG00000015958	PDK1
15	87920000	88050000	0.318585	chr15	88021489	88021573	ENSSSCT00000019711	ENSSSCG00000018116
15	88100000	88110000	0.183506	chr15	88092853	88257746	ENSSSCT00000031710	ENSSSCG00000021446
15	90280000	90290000	0.115756	chr15	90260303	90303432	ENSSSCT00000017391	ENSSSCG00000015972	ATF2
15	91090000	91120000	0.180674	chr15	91041839	91116915	ENSSSCT00000017395	ENSSSCG00000015976	KIAA1715
15	91390000	91400000	0.111161	chr15	91391335	91393578	ENSSSCT00000017403	ENSSSCG00000015982	HOXD9
15	91390000	91400000	0.111161	chr15	91399213	91400254	ENSSSCT00000017404	ENSSSCG00000015983	HOXD8
15	92420000	92440000	0.123871	chr15	92417763	92428752	ENSSSCT00000017409	ENSSSCG00000015988	HNRNPA3
15	92420000	92440000	0.123871	chr15	92433775	92437942	ENSSSCT00000017408	ENSSSCG00000015987	NFE2L2
15	92690000	92710000	0.129079	chr15	92609002	92831152	ENSSSCT00000030764	ENSSSCG00000023983	AGPS
15	92720000	92730000	0.134749	chr15	92609002	92831152	ENSSSCT00000030764	ENSSSCG00000023983	AGPS
15	93240000	93350000	0.182466	chr15	93330062	93352165	ENSSSCT00000017417	ENSSSCG00000015996	RBM45
15	96550000	96560000	0.13543	chr15	96521133	96603831	ENSSSCT00000017431	ENSSSCG00000016009	ITGA4
15	96580000	96610000	0.189772	chr15	96521133	96603831	ENSSSCT00000017431	ENSSSCG00000016009	ITGA4
15	96580000	96610000	0.189772	chr15	96603389	96637209	ENSSSCT00000017433	ENSSSCG00000016010	CERKL
15	96580000	96610000	0.189772	chr15	96603389	96637212	ENSSSCT00000017432	ENSSSCG00000016010	CERKL
15	96620000	96640000	0.155561	chr15	96603389	96637209	ENSSSCT00000017433	ENSSSCG00000016010	CERKL
15	96620000	96640000	0.155561	chr15	96603389	96637212	ENSSSCT00000017432	ENSSSCG00000016010	CERKL
15	96660000	96670000	0.161134	chr15	96661980	96663051	ENSSSCT00000017434	ENSSSCG00000016011	NEUROD1
15	96990000	97030000	0.200898	chr15	97010991	97057540	ENSSSCT00000024180	ENSSSCG00000023924	PDE1A
15	97380000	97410000	0.135062	chr15	97226748	97409977	ENSSSCT00000027867	ENSSSCG00000029344
15	97440000	97780000	0.323776	chr15	97715644	97763221	ENSSSCT00000017440	ENSSSCG00000016017	DNAJC10
15	97810000	97840000	0.224902	chr15	97838122	97882305	ENSSSCT00000017441	ENSSSCG00000016018	FRZB
15	97870000	97890000	0.108534	chr15	97838122	97882305	ENSSSCT00000017441	ENSSSCG00000016018	FRZB
15	97900000	98030000	0.122213	chr15	97932946	98032893	ENSSSCT00000017442	ENSSSCG00000016019	NCKAP1
15	99310000	100150000	0.238484	chr15	99842479	99847872	ENSSSCT00000017445	ENSSSCG00000016022	ZNF804A
15	100160000	101490000	0.330972	chr15	100725042	100735652	ENSSSCT00000029941	ENSSSCG00000025891
15	100160000	101490000	0.330972	chr15	100858018	100949183	ENSSSCT00000017448	ENSSSCG00000016024
15	101540000	101570000	0.203057	chr15	101553937	101566061	ENSSSCT00000032696	ENSSSCG00000030776	LOC100736703
15	101540000	101570000	0.203057	chr15	101554456	101566282	ENSSSCT00000033065	ENSSSCG00000030776	LOC100736703
15	101630000	103060000	0.291158	chr15	101580813	101717954	ENSSSCT00000017452	ENSSSCG00000016027	ITGAV
15	101630000	103060000	0.291158	chr15	101654957	101657894	ENSSSCT00000034833	ENSSSCG00000016027	ITGAV
15	101630000	103060000	0.291158	chr15	101654957	101658292	ENSSSCT00000033375	ENSSSCG00000016027	ITGAV
15	101630000	103060000	0.291158	chr15	101663401	101717104	ENSSSCT00000034634	ENSSSCG00000016027	ITGAV
15	101630000	103060000	0.291158	chr15	101663401	101717954	ENSSSCT00000035682	ENSSSCG00000016027	ITGAV
15	101630000	103060000	0.291158	chr15	101663401	101720783	ENSSSCT00000035294	ENSSSCG00000016027	ITGAV
15	101630000	103060000	0.291158	chr15	101710300	101711901	ENSSSCT00000034596	ENSSSCG00000016027	ITGAV
15	101630000	103060000	0.291158	chr15	101715675	101717245	ENSSSCT00000034686	ENSSSCG00000016027	ITGAV
15	101630000	103060000	0.291158	chr15	101733010	101806977	ENSSSCT00000031268	ENSSSCG00000025134	FAM171B
15	101630000	103060000	0.291158	chr15	101850876	101871308	ENSSSCT00000017455	ENSSSCG00000016030
15	101630000	103060000	0.291158	chr15	102286857	102286909	ENSSSCT00000021036	ENSSSCG00000022134
15	101630000	103060000	0.291158	chr15	102429016	102469728	ENSSSCT00000017456	ENSSSCG00000016031	CALCRL
15	101630000	103060000	0.291158	chr15	102485221	102485273	ENSSSCT00000020365	ENSSSCG00000023959
15	101630000	103060000	0.291158	chr15	102537569	102599793	ENSSSCT00000017457	ENSSSCG00000016032	LOC100155068
15	103070000	104070000	0.274859	chr15	103308653	103308931	ENSSSCT00000020138	ENSSSCG00000018543
15	103070000	104070000	0.274859	chr15	103339591	103339698	ENSSSCT00000024148	ENSSSCG00000022524
15	103070000	104070000	0.274859	chr15	103395503	103395610	ENSSSCT00000030504	ENSSSCG00000028697
15	103070000	104070000	0.274859	chr15	103617253	103670073	ENSSSCT00000017458	ENSSSCG00000016033
15	103070000	104070000	0.274859	chr15	103622125	103622228	ENSSSCT00000019692	ENSSSCG00000018097
15	103070000	104070000	0.274859	chr15	104067017	104105776	ENSSSCT00000017459	ENSSSCG00000016034	COL3A1
15	104150000	104180000	0.125174	chr15	104122881	104175081	ENSSSCT00000017460	ENSSSCG00000016035	COL5A2
15	106050000	106060000	0.125119	chr15	106048442	106155582	ENSSSCT00000017474	ENSSSCG00000016049
15	106190000	106410000	0.134666	chr15	106358845	106371914	ENSSSCT00000017475	ENSSSCG00000016050	LOC100738014
15	106440000	107080000	0.203234	chr15	106423131	106482291	ENSSSCT00000017477	ENSSSCG00000016052	MFSD6
15	106440000	107080000	0.203234	chr15	106492810	106519614	ENSSSCT00000017478	ENSSSCG00000016053	TMEM194B
15	106440000	107080000	0.203234	chr15	106592222	106603711	ENSSSCT00000026187	ENSSSCG00000029547	NAB1
15	106440000	107080000	0.203234	chr15	106668309	106670447	ENSSSCT00000017480	ENSSSCG00000016055
15	106440000	107080000	0.203234	chr15	106832341	106866674	ENSSSCT00000017481	ENSSSCG00000016056	GLS
15	106440000	107080000	0.203234	chr15	106888872	106901999	ENSSSCT00000024075	ENSSSCG00000027918	LOC100738308
15	106440000	107080000	0.203234	chr15	106889210	106901942	ENSSSCT00000035522	ENSSSCG00000027918	LOC100738308
15	106440000	107080000	0.203234	chr15	106914579	107074021	ENSSSCT00000017484	ENSSSCG00000016059	STAT4
15	107180000	107670000	0.277616	chr15	107266789	107287529	ENSSSCT00000029791	ENSSSCG00000020860
15	107180000	107670000	0.277616	chr15	107348520	107411421	ENSSSCT00000017486	ENSSSCG00000016061
15	107180000	107670000	0.277616	chr15	107658456	107666685	ENSSSCT00000017487	ENSSSCG00000016062	OBFC2A
15	108290000	108320000	0.168918	chr15	108192363	108396912	ENSSSCT00000017490	ENSSSCG00000016064	TMEFF2
15	108390000	108430000	0.203479	chr15	108192363	108396912	ENSSSCT00000017490	ENSSSCG00000016064	TMEFF2
15	110860000	111130000	0.320322	chr15	111029413	111052824	ENSSSCT00000017493	ENSSSCG00000016067	STK17B
15	110860000	111130000	0.320322	chr15	111065449	111104670	ENSSSCT00000028914	ENSSSCG00000021044	LOC100738946
15	111160000	111320000	0.323929	chr15	111160771	111337462	ENSSSCT00000017494	ENSSSCG00000016068	HECW2
15	111340000	112030000	0.263355	chr15	111548936	111555461	ENSSSCT00000023935	ENSSSCG00000029793
15	111340000	112030000	0.263355	chr15	111555521	111626629	ENSSSCT00000017495	ENSSSCG00000016069	LOC100620231
15	111340000	112030000	0.263355	chr15	111555521	111634452	ENSSSCT00000023088	ENSSSCG00000016069	LOC100620231
15	111340000	112030000	0.263355	chr15	111700905	111707266	ENSSSCT00000031621	ENSSSCG00000026440	LOC100739072
15	111340000	112030000	0.263355	chr15	111727876	111761010	ENSSSCT00000031776	ENSSSCG00000016070	GTF3C3
15	111340000	112030000	0.263355	chr15	111727876	111761010	ENSSSCT00000017496	ENSSSCG00000016070	GTF3C3
15	111340000	112030000	0.263355	chr15	111764266	111767987	ENSSSCT00000017499	ENSSSCG00000016072
15	111340000	112030000	0.263355	chr15	111788023	111811325	ENSSSCT00000017497	ENSSSCG00000016071	CCDC150
15	111340000	112030000	0.263355	chr15	111897541	111949361	ENSSSCT00000023196	ENSSSCG00000016073	PGAP1
15	111340000	112030000	0.263355	chr15	111897541	111949361	ENSSSCT00000017500	ENSSSCG00000016073	PGAP1
15	111340000	112030000	0.263355	chr15	112001007	112007029	ENSSSCT00000025335	ENSSSCG00000023076	LOC102160391
15	112050000	112180000	0.331622	chr15	112052129	112388886	ENSSSCT00000017501	ENSSSCG00000016074	ANKRD44
15	115370000	115470000	0.154138	chr15	115341492	115371296	ENSSSCT00000017519	ENSSSCG00000016091	KCTD18
15	115370000	115470000	0.154138	chr15	115385276	115417705	ENSSSCT00000017520	ENSSSCG00000016092	SGOL2
15	115370000	115470000	0.154138	chr15	115429402	115506114	ENSSSCT00000027335	ENSSSCG00000029606
15	115370000	115470000	0.154138	chr15	115432960	115433368	ENSSSCT00000026140	ENSSSCG00000024477
15	115670000	115860000	0.14436	chr15	115686313	115690199	ENSSSCT00000028908	ENSSSCG00000029166	NIF3L1
15	115670000	115860000	0.14436	chr15	115692901	115706441	ENSSSCT00000017525	ENSSSCG00000016096	PPIL3
15	115670000	115860000	0.14436	chr15	115713382	115722102	ENSSSCT00000017523	ENSSSCG00000016095	CLK1
15	115670000	115860000	0.14436	chr15	115713382	115722102	ENSSSCT00000017524	ENSSSCG00000016095	CLK1
15	115670000	115860000	0.14436	chr15	115733569	115749668	ENSSSCT00000017522	ENSSSCG00000016094	BZW1
15	115670000	115860000	0.14436	chr15	115793357	115865400	ENSSSCT00000017521	ENSSSCG00000016093	AOX1
15	115900000	116210000	0.151418	chr15	115927852	115936390	ENSSSCT00000017528	ENSSSCG00000016099	LOC102166332
15	115900000	116210000	0.151418	chr15	115946240	115953278	ENSSSCT00000017527	ENSSSCG00000016098
15	115900000	116210000	0.151418	chr15	115960319	115963456	ENSSSCT00000017526	ENSSSCG00000016097
15	115900000	116210000	0.151418	chr15	115967037	115969459	ENSSSCT00000025600	ENSSSCG00000025370	LOC100524911
15	115900000	116210000	0.151418	chr15	115975791	115983015	ENSSSCT00000027882	ENSSSCG00000028980
15	115900000	116210000	0.151418	chr15	116039809	116040891	ENSSSCT00000030139	ENSSSCG00000026143
15	115900000	116210000	0.151418	chr15	116072233	116083825	ENSSSCT00000017530	ENSSSCG00000016100	NDUFB3
15	115900000	116210000	0.151418	chr15	116106028	116184792	ENSSSCT00000017531	ENSSSCG00000016101	C-FLIP
15	115900000	116210000	0.151418	chr15	116127711	116207636	ENSSSCT00000025501	ENSSSCG00000026940	CASP10
15	115900000	116210000	0.151418	chr15	116156430	116184641	ENSSSCT00000036156	ENSSSCG00000016101	C-FLIP
15	116280000	116610000	0.200721	chr15	116275039	116341166	ENSSSCT00000024231	ENSSSCG00000028157
15	116280000	116610000	0.200721	chr15	116343374	116378421	ENSSSCT00000017535	ENSSSCG00000016105	ALS2CR12
15	116280000	116610000	0.200721	chr15	116383930	116416265	ENSSSCT00000017534	ENSSSCG00000016104	TRAK2
15	116280000	116610000	0.200721	chr15	116436597	116437899	ENSSSCT00000024437	ENSSSCG00000022805	LOC100625576
15	116280000	116610000	0.200721	chr15	116468162	116468414	ENSSSCT00000027514	ENSSSCG00000025774	STRADB
15	116620000	116690000	0.187603	chr15	116627555	116650776	ENSSSCT00000017537	ENSSSCG00000016107
15	117160000	117190000	0.124955	chr15	117159299	117208411	ENSSSCT00000031217	ENSSSCG00000024729
15	124350000	124360000	0.189866	chr15	124213338	124433970	ENSSSCT00000030483	ENSSSCG00000016153	UNC80
15	124350000	124360000	0.189866	chr15	124213338	124433970	ENSSSCT00000017586	ENSSSCG00000016153	UNC80
15	124380000	124390000	0.144591	chr15	124213338	124433970	ENSSSCT00000030483	ENSSSCG00000016153	UNC80
15	124380000	124390000	0.144591	chr15	124213338	124433970	ENSSSCT00000017586	ENSSSCG00000016153	UNC80
15	124830000	124870000	0.156446	chr15	124861889	124886860	ENSSSCT00000017591	ENSSSCG00000016157	MYL1
15	125860000	125930000	0.217322	chr15	125917891	125966641	ENSSSCT00000027992	ENSSSCG00000021295	ERBB4
15	130320000	130330000	0.109845	chr15	130321647	130348840	ENSSSCT00000017609	ENSSSCG00000016173	ATIC
15	130360000	130380000	0.18411	chr15	130357872	130430503	ENSSSCT00000017610	ENSSSCG00000016174	FN1
15	130390000	130410000	0.136665	chr15	130357872	130430503	ENSSSCT00000017610	ENSSSCG00000016174	FN1
15	131220000	131230000	0.141263	chr15	131216871	131232650	ENSSSCT00000030284	ENSSSCG00000030215	TMEM169
15	131240000	131280000	0.132531	chr15	131235914	131332987	ENSSSCT00000017615	ENSSSCG00000016177	XRCC5
15	131290000	131310000	0.122858	chr15	131235914	131332987	ENSSSCT00000017615	ENSSSCG00000016177	XRCC5
15	131390000	131410000	0.141049	chr15	131362766	131466886	ENSSSCT00000017613	ENSSSCG00000016176	42798
15	132450000	132730000	0.230526	chr15	132549248	132550774	ENSSSCT00000027324	ENSSSCG00000026036
15	148080000	148090000	0.10794	chr15	148087402	148163653	ENSSSCT00000017761	ENSSSCG00000016308
15	157670000	157680000	0.270126	chr15	157679031	157679132	ENSSSCT00000022110	ENSSSCG00000020515
16	22460000	22470000	0.119385	chr16	22438444	22468631	ENSSSCT00000018329	ENSSSCG00000016834	LMBRD2
16	29320000	29340000	0.146413	chr16	29334757	29336279	ENSSSCT00000018373	ENSSSCG00000016869
16	29350000	29360000	0.119948	chr16	29348225	29357238	ENSSSCT00000026745	ENSSSCG00000024680
16	29520000	29710000	0.242477	chr16	29539492	29541473	ENSSSCT00000024367	ENSSSCG00000020782
16	29520000	29710000	0.242477	chr16	29550259	29550592	ENSSSCT00000024269	ENSSSCG00000022637
16	29520000	29710000	0.242477	chr16	29568385	29580049	ENSSSCT00000026832	ENSSSCG00000028734
16	29520000	29710000	0.242477	chr16	29584627	29658098	ENSSSCT00000018378	ENSSSCG00000016874	PAIP1
16	29520000	29710000	0.242477	chr16	29633617	29646932	ENSSSCT00000018380	ENSSSCG00000016876	LOC100524913
16	29520000	29710000	0.242477	chr16	29666045	29673298	ENSSSCT00000029291	ENSSSCG00000029546
16	29520000	29710000	0.242477	chr16	29677850	29681154	ENSSSCT00000028237	ENSSSCG00000030304	LOC100738388
16	29520000	29710000	0.242477	chr16	29706008	29756652	ENSSSCT00000018381	ENSSSCG00000016877	NNT
16	30970000	30980000	0.108808	chr16	30954055	31324163	ENSSSCT00000028722	ENSSSCG00000026527	HCN1
16	31020000	31040000	0.151305	chr16	30954055	31324163	ENSSSCT00000028722	ENSSSCG00000026527	HCN1
16	31060000	31080000	0.122375	chr16	30954055	31324163	ENSSSCT00000028722	ENSSSCG00000026527	HCN1
16	31110000	31120000	0.135514	chr16	30954055	31324163	ENSSSCT00000028722	ENSSSCG00000026527	HCN1
16	31190000	31220000	0.193211	chr16	30954055	31324163	ENSSSCT00000028722	ENSSSCG00000026527	HCN1
16	31880000	31900000	0.121146	chr16	31878943	32060032	ENSSSCT00000018386	ENSSSCG00000016882	PARP8
16	31970000	31990000	0.138985	chr16	31878943	32060032	ENSSSCT00000018386	ENSSSCG00000016882	PARP8
16	32020000	32040000	0.121192	chr16	31878943	32060032	ENSSSCT00000018386	ENSSSCG00000016882	PARP8
16	34250000	34260000	0.151141	chr16	34164829	34262490	ENSSSCT00000018391	ENSSSCG00000016887	ITGA2
16	34250000	34260000	0.151141	chr16	34164848	34265784	ENSSSCT00000032891	ENSSSCG00000016887	ITGA2
16	34250000	34260000	0.151141	chr16	34191178	34262096	ENSSSCT00000032880	ENSSSCG00000016887	ITGA2
16	34250000	34260000	0.151141	chr16	34191178	34262263	ENSSSCT00000034283	ENSSSCG00000016887	ITGA2
16	36550000	36560000	0.109716	chr16	36535320	36587579	ENSSSCT00000025611	ENSSSCG00000016907	DHX29
16	36550000	36560000	0.109716	chr16	36535320	36587579	ENSSSCT00000030291	ENSSSCG00000016907	DHX29
16	36550000	36560000	0.109716	chr16	36535320	36587579	ENSSSCT00000018413	ENSSSCG00000016907	DHX29
16	37000000	37010000	0.120238	chr16	37004368	37004475	ENSSSCT00000022665	ENSSSCG00000021057
16	37020000	37040000	0.237505	chr16	37028024	37080852	ENSSSCT00000031627	ENSSSCG00000022021	DDX4
16	37070000	37110000	0.124615	chr16	37028024	37080852	ENSSSCT00000031627	ENSSSCG00000022021	DDX4
16	37070000	37110000	0.124615	chr16	37082071	37089810	ENSSSCT00000018419	ENSSSCG00000016913	LOC100626422
16	80920000	80930000	0.197626	chr16	80839013	80926655	ENSSSCT00000030175	ENSSSCG00000027191
17	5060000	5120000	0.270015	chr17	5085165	5094166	ENSSSCT00000007645	ENSSSCG00000006980	FGF20
17	5060000	5120000	0.270015	chr17	5115028	5217932	ENSSSCT00000007646	ENSSSCG00000006981	MICU3
17	5170000	5200000	0.150068	chr17	5115028	5217932	ENSSSCT00000007646	ENSSSCG00000006981	MICU3
17	5260000	5290000	0.12031	chr17	5281875	5322408	ENSSSCT00000007647	ENSSSCG00000006982	ZDHHC2
17	5260000	5290000	0.12031	chr17	5282500	5322408	ENSSSCT00000025773	ENSSSCG00000006982	ZDHHC2
17	5300000	5330000	0.134879	chr17	5281875	5322408	ENSSSCT00000007647	ENSSSCG00000006982	ZDHHC2
17	5300000	5330000	0.134879	chr17	5282500	5322408	ENSSSCT00000025773	ENSSSCG00000006982	ZDHHC2
17	5300000	5330000	0.134879	chr17	5328134	5343368	ENSSSCT00000007648	ENSSSCG00000006983	CNOT7
17	5300000	5330000	0.134879	chr17	5328728	5343368	ENSSSCT00000007651	ENSSSCG00000006983	CNOT7
17	6270000	6290000	0.264644	chr17	6277560	6295164	ENSSSCT00000007659	ENSSSCG00000006994	PCM1
17	12090000	12130000	0.134889	chr17	12084300	12096480	ENSSSCT00000022257	ENSSSCG00000023452	GINS4
17	12090000	12130000	0.134889	chr17	12109501	12129037	ENSSSCT00000031458	ENSSSCG00000020715	LOC100738150
17	12260000	12270000	0.110663	chr17	12182619	12419338	ENSSSCT00000007691	ENSSSCG00000007022
17	12310000	12320000	0.129416	chr17	12182619	12419338	ENSSSCT00000007691	ENSSSCG00000007022
17	13140000	13160000	0.167864	chr17	13140128	13164028	ENSSSCT00000007702	ENSSSCG00000007033	AP3M2
17	15940000	15950000	0.123695	chr17	15920502	15943915	ENSSSCT00000007716	ENSSSCG00000007047	MCM8
17	25210000	25230000	0.169371	chr17	25197583	25285846	ENSSSCT00000007749	ENSSSCG00000007078
17	25240000	25260000	0.153339	chr17	25197583	25285846	ENSSSCT00000007749	ENSSSCG00000007078
17	47280000	47290000	0.137917	chr17	47245804	47536983	ENSSSCT00000008042	ENSSSCG00000007350	PPP1R16B
18	8600000	8640000	0.127679	chr18	8555430	8689368	ENSSSCT00000017956	ENSSSCG00000016492	LOC102164752
18	12830000	12860000	0.134248	chr18	12826633	12830870	ENSSSCT00000029452	ENSSSCG00000028951
18	13360000	13370000	0.113393	chr18	13361979	13362058	ENSSSCT00000027010	ENSSSCG00000025324	MIR490
18	14440000	14460000	0.135162	chr18	14414154	14455024	ENSSSCT00000031986	ENSSSCG00000030386	NUP205
18	14910000	14920000	0.163853	chr18	14899315	14931945	ENSSSCT00000018000	ENSSSCG00000016532	WDR91
18	15040000	15050000	0.138299	chr18	15001020	15069125	ENSSSCT00000017997	ENSSSCG00000016529	AGBL3
18	18600000	18610000	0.112135	chr18	18593094	18756463	ENSSSCT00000018019	ENSSSCG00000016549	LOC414428
18	18640000	18660000	0.143455	chr18	18593094	18756463	ENSSSCT00000018019	ENSSSCG00000016549	LOC414428
18	20490000	20510000	0.208476	chr18	20333817	20511321	ENSSSCT00000018038	ENSSSCG00000016568	AHCYL2
18	24270000	24460000	0.127766	chr18	24315317	24528743	ENSSSCT00000018070	ENSSSCG00000016597	POT1
18	24590000	24600000	0.117327	chr18	24592555	24592662	ENSSSCT00000027713	ENSSSCG00000025983
18	25120000	25140000	0.128162	chr18	25128700	25129813	ENSSSCT00000018073	ENSSSCG00000016600	TMEM229A
18	26010000	26110000	0.152047	chr18	25969509	26464357	ENSSSCT00000018085	ENSSSCG00000016611	CADPS2
18	26120000	26140000	0.142609	chr18	25969509	26464357	ENSSSCT00000018085	ENSSSCG00000016611	CADPS2
18	26170000	26310000	0.140889	chr18	25969509	26464357	ENSSSCT00000018085	ENSSSCG00000016611	CADPS2
18	26320000	26340000	0.141063	chr18	25969509	26464357	ENSSSCT00000018085	ENSSSCG00000016611	CADPS2
18	26380000	26390000	0.143407	chr18	25969509	26464357	ENSSSCT00000018085	ENSSSCG00000016611	CADPS2
18	26430000	26450000	0.166671	chr18	25969509	26464357	ENSSSCT00000018085	ENSSSCG00000016611	CADPS2
18	26580000	26590000	0.153348	chr18	26579423	26641256	ENSSSCT00000018087	ENSSSCG00000016613	AASS
18	26640000	26650000	0.132291	chr18	26579423	26641256	ENSSSCT00000018087	ENSSSCG00000016613	AASS
18	26820000	26920000	0.150392	chr18	26847490	26848267	ENSSSCT00000018089	ENSSSCG00000016615
18	27350000	27360000	0.112969	chr18	27260301	27540733	ENSSSCT00000018092	ENSSSCG00000016618	C18H7orf58
18	27470000	27490000	0.140103	chr18	27260301	27540733	ENSSSCT00000018092	ENSSSCG00000016618	C18H7orf58
18	27670000	27690000	0.156999	chr18	27651286	27717509	ENSSSCT00000018094	ENSSSCG00000016620	TSPAN12
18	27940000	27980000	0.120905	chr18	27963524	27963616	ENSSSCT00000020572	ENSSSCG00000018977
18	29660000	29800000	0.157102	chr18	29761128	29767833	ENSSSCT00000018098	ENSSSCG00000028280	LOC100739296
18	29820000	29850000	0.118627	chr18	29833814	29840190	ENSSSCT00000018096	ENSSSCG00000021652	LOC100739296
18	30440000	30470000	0.210913	chr18	30396464	30566740	ENSSSCT00000018101	ENSSSCG00000016626	CFTR
18	31140000	31180000	0.133944	chr18	31038662	31232616	ENSSSCT00000018105	ENSSSCG00000016629
18	31200000	31230000	0.138135	chr18	31038662	31232616	ENSSSCT00000018105	ENSSSCG00000016629
18	31800000	31870000	0.146755	chr18	31796923	31805190	ENSSSCT00000018113	ENSSSCG00000016635	CAV2
18	33430000	33440000	0.115179	chr18	33266476	33453948	ENSSSCT00000018116	ENSSSCG00000016638	MDFIC
18	33430000	33440000	0.115179	chr18	33433324	33508051	ENSSSCT00000030456	ENSSSCG00000021885
18	33460000	33550000	0.167686	chr18	33433324	33508051	ENSSSCT00000030456	ENSSSCG00000021885
18	33460000	33550000	0.167686	chr18	33472670	33472777	ENSSSCT00000021091	ENSSSCG00000026485
18	33460000	33550000	0.167686	chr18	33539386	33539529	ENSSSCT00000020274	ENSSSCG00000018679
18	34440000	34470000	0.146936	chr18	34430771	34468824	ENSSSCT00000018118	ENSSSCG00000016640	PPP1R3A
18	35930000	35950000	0.136912	chr18	35914685	35937250	ENSSSCT00000018124	ENSSSCG00000016646	IFRD1
18	36140000	36230000	0.197923	chr18	36184985	36214490	ENSSSCT00000026979	ENSSSCG00000025910	LOC100520527
18	36270000	36280000	0.114027	chr18	36256529	36652335	ENSSSCT00000029218	ENSSSCG00000025602
18	36300000	36310000	0.112087	chr18	36256529	36652335	ENSSSCT00000029218	ENSSSCG00000025602
18	36340000	36390000	0.149195	chr18	36256529	36652335	ENSSSCT00000029218	ENSSSCG00000025602
18	36580000	36630000	0.204402	chr18	36256529	36652335	ENSSSCT00000029218	ENSSSCG00000025602
18	36740000	36810000	0.185282	chr18	36761508	36886999	ENSSSCT00000018126	ENSSSCG00000016648	LOC100737522
18	36880000	36960000	0.212301	chr18	36761508	36886999	ENSSSCT00000018126	ENSSSCG00000016648	LOC100737522
18	36880000	36960000	0.212301	chr18	36943553	36944078	ENSSSCT00000018127	ENSSSCG00000016649
18	37000000	37180000	0.208013	chr18	37015610	37082916	ENSSSCT00000018128	ENSSSCG00000016650	IMMP2L
18	37000000	37180000	0.208013	chr18	37179959	37180217	ENSSSCT00000018129	ENSSSCG00000016651	LOC102167474
18	37480000	37500000	0.134341	chr18	37449571	37489340	ENSSSCT00000018130	ENSSSCG00000016652	LRRN3
18	40580000	40610000	0.136865	chr18	40536749	40984215	ENSSSCT00000018134	ENSSSCG00000016656	ELMO1
18	40640000	40680000	0.144245	chr18	40536749	40984215	ENSSSCT00000018134	ENSSSCG00000016656	ELMO1
18	40700000	40730000	0.172877	chr18	40536749	40984215	ENSSSCT00000018134	ENSSSCG00000016656	ELMO1
18	40910000	40930000	0.142316	chr18	40536749	40984215	ENSSSCT00000018134	ENSSSCG00000016656	ELMO1
18	41160000	41170000	0.11868	chr18	41062875	41246184	ENSSSCT00000018135	ENSSSCG00000016657	AOAH
18	41160000	41170000	0.11868	chr18	41062918	41246100	ENSSSCT00000034056	ENSSSCG00000016657	AOAH
18	41160000	41170000	0.11868	chr18	41062918	41246150	ENSSSCT00000033857	ENSSSCG00000016657	AOAH
18	41360000	41550000	0.150435	chr18	41381361	41416004	ENSSSCT00000018137	ENSSSCG00000016659	LOC100522963
18	41660000	41820000	0.140569	chr18	41677236	41679839	ENSSSCT00000027591	ENSSSCG00000026801
18	41660000	41820000	0.140569	chr18	41704252	41704357	ENSSSCT00000021060	ENSSSCG00000030412
18	41660000	41820000	0.140569	chr18	41718970	41721608	ENSSSCT00000027661	ENSSSCG00000022824
18	41970000	41990000	0.123526	chr18	41967525	42068931	ENSSSCT00000018140	ENSSSCG00000016661	42985
18	42030000	42040000	0.113335	chr18	41967525	42068931	ENSSSCT00000018140	ENSSSCG00000016661	42985
18	42210000	42420000	0.141138	chr18	42190500	42212634	ENSSSCT00000024969	ENSSSCG00000027389	LOC100524292
18	42430000	42670000	0.142878	chr18	42467103	42508140	ENSSSCT00000018141	ENSSSCG00000016662	TBX20
18	42430000	42670000	0.142878	chr18	42525272	42595302	ENSSSCT00000018142	ENSSSCG00000016663	LOC100524658
18	42430000	42670000	0.142878	chr18	42650212	42732527	ENSSSCT00000028124	ENSSSCG00000027063	DPY19L1
18	42820000	42850000	0.130428	chr18	42772919	42889244	ENSSSCT00000018143	ENSSSCG00000016664	NPSR1
18	42880000	42890000	0.13384	chr18	42772919	42889244	ENSSSCT00000018143	ENSSSCG00000016664	NPSR1
18	43300000	43380000	0.176972	chr18	43216778	43429453	ENSSSCT00000029081	ENSSSCG00000016665	BMPER
18	43300000	43380000	0.176972	chr18	43216778	43329478	ENSSSCT00000023205	ENSSSCG00000016665	BMPER
18	43300000	43380000	0.176972	chr18	43218003	43462084	ENSSSCT00000018144	ENSSSCG00000016665	BMPER
18	43300000	43380000	0.176972	chr18	43362755	43362851	ENSSSCT00000020433	ENSSSCG00000018838
18	43420000	43430000	0.134564	chr18	43216778	43429453	ENSSSCT00000029081	ENSSSCG00000016665	BMPER
18	43420000	43430000	0.134564	chr18	43218003	43462084	ENSSSCT00000018144	ENSSSCG00000016665	BMPER
18	43450000	43460000	0.116391	chr18	43218003	43462084	ENSSSCT00000018144	ENSSSCG00000016665	BMPER
18	43860000	43880000	0.111782	chr18	43753099	43977664	ENSSSCT00000018146	ENSSSCG00000016667	BBS9
18	43920000	43930000	0.10684	chr18	43753099	43977664	ENSSSCT00000018146	ENSSSCG00000016667	BBS9
18	43960000	43970000	0.121599	chr18	43753099	43977664	ENSSSCT00000018146	ENSSSCG00000016667	BBS9
18	44220000	44240000	0.118681	chr18	43984661	44336212	ENSSSCT00000031056	ENSSSCG00000024754	LOC100739060
18	44260000	44280000	0.131087	chr18	43984661	44336212	ENSSSCT00000031056	ENSSSCG00000024754	LOC100739060
18	44310000	44330000	0.167724	chr18	43984661	44336212	ENSSSCT00000031056	ENSSSCG00000024754	LOC100739060
18	44440000	44450000	0.126623	chr18	44427773	44474940	ENSSSCT00000029905	ENSSSCG00000021250	FKBP9
18	45730000	45750000	0.133352	chr18	45684369	45764276	ENSSSCT00000023430	ENSSSCG00000016671	CCDC129
18	45730000	45750000	0.133352	chr18	45684387	45764339	ENSSSCT00000018150	ENSSSCG00000016671	CCDC129
18	50330000	50340000	0.203973	chr18	50270646	50372766	ENSSSCT00000018189	ENSSSCG00000016708	SKAP2

## Sheet: Table S7
Table S7 3.44 Mb Meishan-derived and Asian-derived regions
Chromosome	Start	End	length	nIBD
1	7550000	7610000	60000	0.110603
1	27160000	27170000	10000	0.113608
1	27180000	27200000	20000	0.173232
1	28560000	28580000	20000	0.130928
1	28590000	28600000	10000	0.110647
1	28610000	28700000	90000	0.160013
1	29660000	29670000	10000	0.117351
1	29660000	29670000	10000	0.117351
1	29680000	29700000	20000	0.266624
1	32010000	32020000	10000	0.107143
1	32620000	32630000	10000	0.1625
1	81960000	81970000	10000	0.106634
1	84560000	84570000	10000	0.133671
1	84580000	84600000	20000	0.115319
1	84860000	84900000	40000	0.139809
1	86310000	86320000	10000	0.176786
1	86900000	86910000	10000	0.107009
1	87390000	87540000	150000	0.198242
1	87530000	87540000	10000	0.173168
1	87560000	87570000	10000	0.157808
1	90340000	90350000	10000	0.119625
1	90650000	90660000	10000	0.114932
1	90700000	90720000	20000	0.12408
1	91860000	91890000	30000	0.159136
1	92460000	92490000	30000	0.167304
1	92830000	92870000	40000	0.171394
1	92890000	92900000	10000	0.116094
1	92890000	92900000	10000	0.116094
1	93210000	93250000	40000	0.132301
1	93270000	93300000	30000	0.139348
1	93460000	93470000	10000	0.164235
1	93510000	93530000	20000	0.129185
1	94040000	94140000	100000	0.189498
1	104870000	104880000	10000	0.190123
1	107730000	107760000	30000	0.194399
1	107770000	107790000	20000	0.14368
1	107800000	107840000	40000	0.137579
1	107850000	107890000	40000	0.119284
1	107900000	107930000	30000	0.121093
1	107990000	108000000	10000	0.11267
1	108010000	108020000	10000	0.107103
1	230020000	230030000	10000	0.212419
1	284440000	284460000	20000	0.188805
1	284470000	284480000	10000	0.128895
12	1580000	1630000	50000	0.155307
12	1670000	1710000	40000	0.113599
13	16670000	16720000	50000	0.134797
13	45200000	45210000	10000	0.323093
13	45200000	45220000	20000	0.272678
15	30000000	30010000	10000	0.118826
15	30170000	30180000	10000	0.106316
15	30190000	30230000	40000	0.157022
15	59940000	59970000	30000	0.114349
15	60010000	60020000	10000	0.106484
15	60040000	60050000	10000	0.117194
15	60150000	60180000	30000	0.181031
15	60280000	60310000	30000	0.162035
15	97700000	97780000	80000	0.399204
15	97810000	97840000	30000	0.224902
15	97900000	98030000	130000	0.122213
15	98140000	98160000	20000	0.161203
15	98270000	98380000	110000	0.201694
18	23940000	23980000	40000	0.155295
18	23990000	24020000	30000	0.143375
18	24030000	24050000	20000	0.135939
18	24100000	24110000	10000	0.124833
18	24180000	24220000	40000	0.195007
18	24770000	24810000	40000	0.135636
18	25060000	25070000	10000	0.117931
18	25120000	25140000	20000	0.128162
2	24400000	24460000	60000	0.545426
2	24450000	24580000	130000	0.554091
2	111370000	111380000	10000	0.123724
2	111370000	111380000	10000	0.123724
2	111400000	111410000	10000	0.118372
2	111450000	111460000	10000	0.126252
2	125200000	125220000	20000	0.27203
3	31690000	31830000	140000	0.181306
3	31910000	31970000	60000	0.428281
3	32090000	32100000	10000	0.116071
3	59840000	59860000	20000	0.129826
3	111220000	111230000	10000	0.161764
3	111890000	111910000	20000	0.297832
3	113200000	113220000	20000	0.185413
6	20230000	20240000	10000	0.130236
6	52740000	52760000	20000	0.169966
6	52790000	52810000	20000	0.151719
6	54270000	54300000	30000	0.12135
7	24970000	25030000	60000	0.236327
7	26700000	26760000	60000	0.168073
7	26820000	26900000	80000	0.20921
7	28410000	28430000	20000	0.154936
8	8840000	8880000	40000	0.175597
8	10350000	10360000	10000	0.13387
8	98800000	98810000	10000	0.111275
8	103370000	103380000	10000	0.111499
8	103490000	103500000	10000	0.107813
8	103510000	103520000	10000	0.107922
8	103550000	103560000	10000	0.112919
8	103820000	103830000	10000	0.115126
8	104100000	104120000	20000	0.134172
8	104130000	104160000	30000	0.128155
8	104460000	104470000	10000	0.10625
8	109050000	109060000	10000	0.120404
9	23440000	23450000	10000	0.111088
9	23460000	23470000	10000	0.106852
9	23900000	23920000	20000	0.143845
9	26260000	26280000	20000	0.133232
9	26360000	26370000	10000	0.123874
9	35090000	35100000	10000	0.152197
9	35140000	35150000	10000	0.130992
9	43420000	43430000	10000	0.121207
9	92770000	92780000	10000	0.129599
9	92800000	92810000	10000	0.1824
9	94860000	94870000	10000	0.11249
9	94890000	94910000	20000	0.140819
9	94920000	94960000	40000	0.304566
9	94950000	94970000	20000	0.44512
9	94980000	95000000	20000	0.373208
9	95190000	95310000	120000	0.200985
9	95820000	95850000	30000	0.181213

## Sheet: Table S8
Table S8 Meishan-specific SNVs
Chromosome	Position	AFMeishan	AFnon-Meishan
chr1	308790098	1	0
chr3	17836191	1	0
chr4	1916288	1	0
chr5	18906988	1	0
chr5	55294492	1	0
chr6	255915	1	0
chr6	79658657	1	0
chr7	26429459	1	0
chr7	119491300	1	0
chr8	4326239	1	0
chr8	4326309	1	0
chr9	52087902	1	0
chr12	42291278	1	0
chr12	62951012	1	0
chr13	217290620	1	0
chrX	6746012	1	0
chrX	6746348	1	0
chrX	137852912	1	0
chr1	313762392	0.966667	0
chr11	84681998	0.966667	0
chr12	62951021	0.966667	0
chrX	6746287	0.966667	0
chr3	48488318	1	0.0111111
chr9	5377357	1	0.0111111
chr2	120814453	0.966667	0.0111111
chr9	101870830	0.966667	0.0111111
chr5	109285903	1	0.011236
chr7	26429453	1	0.011236
chr8	75738541	1	0.011236
chrX	100100003	1	0.011236
chr3	5474684	0.966667	0.011236
chr2	7554430	1	0.0117647
chr1	153548050	1	0.0222222
chr1	248524585	1	0.0222222
chr1	248976879	1	0.0222222
chr1	285926309	1	0.0222222
chr1	307266250	1	0.0222222
chr1	315137728	1	0.0222222
chr2	5552422	1	0.0222222
chr2	5561119	1	0.0222222
chr2	11765031	1	0.0222222
chr2	72513520	1	0.0222222
chr2	72513526	1	0.0222222
chr2	158321887	1	0.0222222
chr3	5162941	1	0.0222222
chr3	41662505	1	0.0222222
chr3	113055021	1	0.0222222
chr3	113426029	1	0.0222222
chr3	118574331	1	0.0222222
chr3	118996462	1	0.0222222
chr3	122202871	1	0.0222222
chr4	1023826	1	0.0222222
chr4	1023827	1	0.0222222
chr4	99465551	1	0.0222222
chr4	129815330	1	0.0222222
chr5	36183157	1	0.0222222
chr5	66040112	1	0.0222222
chr6	1750889	1	0.0222222
chr6	98879248	1	0.0222222
chr6	128460310	1	0.0222222
chr6	152136736	1	0.0222222
chr8	10512942	1	0.0222222
chr8	10515768	1	0.0222222
chr9	5123245	1	0.0222222
chr9	49822094	1	0.0222222
chr9	56245855	1	0.0222222
chr10	71886875	1	0.0222222
chr11	71336264	1	0.0222222
chr13	51765694	1	0.0222222
chr13	171608468	1	0.0222222
chr13	216312092	1	0.0222222
chr14	46852415	1	0.0222222
chr14	52404749	1	0.0222222
chr15	146041966	1	0.0222222
chr15	154316385	1	0.0222222
chr17	30108451	1	0.0222222
chr17	36826043	1	0.0222222
chr17	46908208	1	0.0222222
chr17	65031093	1	0.0222222
chr18	6745025	1	0.0222222
chr18	8297463	1	0.0222222
chrX	34369043	1	0.0222222
chrX	37011185	1	0.0222222
chrX	65737143	1	0.0222222
chrX	66202258	1	0.0222222
chr1	60221221	0.966667	0.0222222
chr1	254649687	0.966667	0.0222222
chr2	15567380	0.966667	0.0222222
chr2	107578689	0.966667	0.0222222
chr2	119892023	0.966667	0.0222222
chr2	158992187	0.966667	0.0222222
chr3	51802168	0.966667	0.0222222
chr3	62133649	0.966667	0.0222222
chr3	120162259	0.966667	0.0222222
chr6	96573988	0.966667	0.0222222
chr6	96619367	0.966667	0.0222222
chr6	156287364	0.966667	0.0222222
chr6	156287368	0.966667	0.0222222
chr9	63013659	0.966667	0.0222222
chr11	22553033	0.966667	0.0222222
chr12	62610299	0.966667	0.0222222
chr13	97490775	0.966667	0.0222222
chr13	97502623	0.966667	0.0222222
chr13	205184493	0.966667	0.0222222
chr14	6301172	0.966667	0.0222222
chr15	148551350	0.966667	0.0222222
chr16	18424951	0.966667	0.0222222
chr16	80307521	0.966667	0.0222222
chr17	9579790	0.966667	0.0222222
chr18	6744995	0.966667	0.0222222
chr18	8662498	0.966667	0.0222222
chrX	19542693	0.966667	0.0222222
chrX	123639310	0.966667	0.0222222
chr17	40535927	0.965517	0.0222222
chr18	3426825	0.964286	0.0222222
chr3	103261294	1	0.0229885
chr3	77080694	0.966667	0.0229885
chr4	1305598	0.965517	0.0232558
chr8	452513	1	0.0235294
chr1	286221174	1	0.0333333
chr1	302893314	1	0.0333333
chr1	302894661	1	0.0333333
chr2	8007030	1	0.0333333
chr2	81271824	1	0.0333333
chr2	161100449	1	0.0333333
chr3	10501031	1	0.0333333
chr3	24711463	1	0.0333333
chr3	121213087	1	0.0333333
chr4	129049742	1	0.0333333
chr4	129802517	1	0.0333333
chr5	108179509	1	0.0333333
chr6	71179401	1	0.0333333
chr6	101008565	1	0.0333333
chr7	53371497	1	0.0333333
chr7	79832862	1	0.0333333
chr8	10503259	1	0.0333333
chr8	76740809	1	0.0333333
chr10	27759845	1	0.0333333
chr13	2751331	1	0.0333333
chr13	37796535	1	0.0333333
chr15	80370361	1	0.0333333
chr15	129646047	1	0.0333333
chr15	134631912	1	0.0333333
chr17	30108452	1	0.0333333
chr17	38516248	1	0.0333333
chr17	38523760	1	0.0333333
chr18	11287715	1	0.0333333
chrX	6744948	1	0.0333333
chrX	78862685	1	0.0333333
chr1	254748388	0.966667	0.0333333
chr1	257761070	0.966667	0.0333333
chr2	11446837	0.966667	0.0333333
chr3	5164258	0.966667	0.0333333
chr3	27036907	0.966667	0.0333333
chr3	27036918	0.966667	0.0333333
chr3	54167423	0.966667	0.0333333
chr3	54198241	0.966667	0.0333333
chr3	54249369	0.966667	0.0333333
chr3	125244431	0.966667	0.0333333
chr4	679118	0.966667	0.0333333
chr4	682505	0.966667	0.0333333
chr4	2375642	0.966667	0.0333333
chr5	61243854	0.966667	0.0333333
chr6	12241470	0.966667	0.0333333
chr9	12424533	0.966667	0.0333333
chr13	206120058	0.966667	0.0333333
chr15	139069746	0.966667	0.0333333
chr16	82640275	0.966667	0.0333333
chr17	37987238	0.966667	0.0333333
chr3	142922398	0.964286	0.0333333
chr1	254710821	0.966667	0.0337079
chr2	63300418	0.966667	0.0337079
chr15	148543988	0.966667	0.0337079
chr1	249338033	1	0.0340909
chr3	17835936	1	0.0340909
chr3	41291454	1	0.0340909
chr8	4326262	1	0.0340909
chr12	20994887	1	0.0340909
chr12	21655396	1	0.0340909
chr13	35927397	1	0.0340909
chr13	217206556	1	0.0340909
chr15	152113696	1	0.0340909
chr18	1292662	1	0.0340909
chrX	113455026	1	0.0340909
chr9	120380850	0.966667	0.0344828
chr17	42698273	0.966667	0.0344828
chr2	8265875	1	0.0348837
chr8	835113	0.966667	0.0348837
chr9	143697091	0.966667	0.0348837
chr18	8488105	0.966667	0.0357143
chr1	202228862	0.966667	0.037037
chr1	264162549	0.966667	0.0375
chr1	249499037	1	0.0444444
chr1	297015830	1	0.0444444
chr2	6788282	1	0.0444444
chr2	107109179	1	0.0444444
chr2	158992193	1	0.0444444
chr2	159096102	1	0.0444444
chr3	59959076	1	0.0444444
chr3	113265644	1	0.0444444
chr3	113444840	1	0.0444444
chr3	119638845	1	0.0444444
chr3	133701359	1	0.0444444
chr4	129544420	1	0.0444444
chr5	9101166	1	0.0444444
chr5	22417153	1	0.0444444
chr5	22476527	1	0.0444444
chr5	62070770	1	0.0444444
chr6	927201	1	0.0444444
chr6	57859106	1	0.0444444
chr6	91940102	1	0.0444444
chr6	128447181	1	0.0444444
chr7	22032090	1	0.0444444
chr9	36869996	1	0.0444444
chr11	16123022	1	0.0444444
chr11	71084339	1	0.0444444
chr12	15348197	1	0.0444444
chr12	25792127	1	0.0444444
chr13	60194396	1	0.0444444
chr13	76185502	1	0.0444444
chr13	149006868	1	0.0444444
chr14	13308902	1	0.0444444
chr14	13308974	1	0.0444444
chr14	59605927	1	0.0444444
chr15	80351217	1	0.0444444
chr15	146941209	1	0.0444444
chr16	6060408	1	0.0444444
chr17	16113374	1	0.0444444
chr17	38599500	1	0.0444444
chr18	8297454	1	0.0444444
chr2	2756971	0.966667	0.0444444
chr2	7939023	0.966667	0.0444444
chr2	62507812	0.966667	0.0444444
chr2	149277647	0.966667	0.0444444
chr2	149277655	0.966667	0.0444444
chr3	6860297	0.966667	0.0444444
chr4	129600944	0.966667	0.0444444
chr5	21267647	0.966667	0.0444444
chr5	21436757	0.966667	0.0444444
chr6	89431885	0.966667	0.0444444
chr9	5600837	0.966667	0.0444444
chr9	120363042	0.966667	0.0444444
chr9	133543371	0.966667	0.0444444
chr13	171386773	0.966667	0.0444444
chr17	6317233	0.966667	0.0444444
chr18	6653029	0.966667	0.0444444
chr1	303002240	1	0.0449438
chr2	107110888	0.966667	0.0449438
chr3	3789483	0.966667	0.0449438
chr4	2025205	0.966667	0.0449438
chr5	21963404	0.966667	0.0449438
chr9	63174676	0.966667	0.0449438
chr13	76128947	0.966667	0.0449438
chr14	52312048	0.966667	0.0449438
chr3	26216583	1	0.0454545
chr4	103286885	1	0.0454545
chr13	160152828	1	0.0454545
chr13	160152849	1	0.0454545
chr13	216488153	1	0.0454545
chr14	52569864	1	0.0454545
chr5	68011668	0.966667	0.0454545
chr12	15032380	0.966667	0.0454545
chr8	76740902	1	0.045977
chr9	53084886	1	0.045977
chr17	36885020	1	0.045977
chr2	1469407	1	0.0465116
chr17	38633328	1	0.0465116
chrX	142082216	1	0.0465116
chr13	205174898	0.966667	0.0465116
chr16	80328902	0.966667	0.0465116
chr8	76739948	1	0.0470588
chrX	21168079	1	0.0470588
chr11	84681809	0.966667	0.0470588
chr1	308117568	1	0.047619
chr2	6475013	1	0.047619
chr3	6103143	1	0.047619
chr3	10592012	1	0.047619
chr12	62679091	0.966667	0.047619
chrX	142205264	1	0.0493827
chr1	248848543	1	0.05

## Sheet: Table S9
Table S9 KEGG enrichment analyses
#Term	Database	Input number	Background number	P-Value	Corrected P-Value	Input
FoxO signaling pathway	KEGG PATHWAY	5	135	0.000861423	0.0217113	ENSG00000213923|ENSG00000140443|ENSG00000149311|ENSG00000170296|ENSG00000134057
Metabolic pathways	KEGG PATHWAY	16	1240	0.000885263	0.0221663	ENSG00000159322|ENSG00000160752|ENSG00000132437|ENSG00000158008|ENSG00000178234|ENSG00000139144|ENSG00000115705|ENSG00000016391|ENSG00000197888|ENSG00000158006|ENSG00000143845|ENSG00000149084|ENSG00000053747|ENSG00000013503|ENSG00000176485|ENSG00000033011
Transcriptional misregulation in cancer	KEGG PATHWAY	5	179	0.00286484	0.0459214	ENSG00000115590|ENSG00000140443|ENSG00000149311|ENSG00000172216|ENSG00000109320
Fanconi anemia pathway	KEGG PATHWAY	3	56	0.00367437	0.0516732	ENSG00000187741|ENSG00000135945|ENSG00000100726
Leukocyte transendothelial migration	KEGG PATHWAY	4	120	0.00413855	0.0552431	ENSG00000197822|ENSG00000067900|ENSG00000160293|ENSG00000181885
Platelet activation	KEGG PATHWAY	4	125	0.00476077	0.059216	ENSG00000172575|ENSG00000171564|ENSG00000067900|ENSG00000171560
Pathways in cancer	KEGG PATHWAY	7	399	0.00560646	0.0650859	ENSG00000172575|ENSG00000173757|ENSG00000140443|ENSG00000186716|ENSG00000053747|ENSG00000067900|ENSG00000109320
Shigellosis	KEGG PATHWAY	3	66	0.00570176	0.0653995	ENSG00000131508|ENSG00000067900|ENSG00000109320
Biosynthesis of unsaturated fatty acids	KEGG PATHWAY	2	23	0.00753174	0.0759318	ENSG00000149084|ENSG00000145284
Chronic myeloid leukemia	KEGG PATHWAY	3	75	0.00800208	0.0781797	ENSG00000173757|ENSG00000186716|ENSG00000109320
Ras signaling pathway	KEGG PATHWAY	5	231	0.0081253	0.0781797	ENSG00000101280|ENSG00000172575|ENSG00000140443|ENSG00000176485|ENSG00000109320
Hippo signaling pathway -multiple species	KEGG PATHWAY	2	28	0.0107366	0.0903998	ENSG00000151748|ENSG00000213923
HTLV-I infection	KEGG PATHWAY	5	259	0.0127476	0.0996349	ENSG00000160752|ENSG00000115590|ENSG00000149311|ENSG00000173757|ENSG00000109320
Tyrosine metabolism	KEGG PATHWAY	2	35	0.0160518	0.113516	ENSG00000115705|ENSG00000132437
Amoebiasis	KEGG PATHWAY	3	100	0.0169318	0.11751	ENSG00000115590|ENSG00000053747|ENSG00000109320
Chemokine signaling pathway	KEGG PATHWAY	4	189	0.0187921	0.124339	ENSG00000173757|ENSG00000067900|ENSG00000160293|ENSG00000109320
HIF-1 signaling pathway	KEGG PATHWAY	3	105	0.019183	0.125624	ENSG00000101280|ENSG00000140443|ENSG00000109320
T cell receptor signaling pathway	KEGG PATHWAY	3	107	0.0201277	0.127876	ENSG00000172575|ENSG00000160293|ENSG00000109320
cAMP signaling pathway	KEGG PATHWAY	4	201	0.0228561	0.13818	ENSG00000157388|ENSG00000067900|ENSG00000160293|ENSG00000109320
Focal adhesion	KEGG PATHWAY	4	206	0.0246954	0.142054	ENSG00000053747|ENSG00000140443|ENSG00000067900|ENSG00000160293
Ether lipid metabolism	KEGG PATHWAY	2	46	0.0261931	0.14564	ENSG00000176485|ENSG00000158006
Cocaine addiction	KEGG PATHWAY	2	49	0.0293083	0.151409	ENSG00000132437|ENSG00000109320
Fatty acid metabolism	KEGG PATHWAY	2	49	0.0293083	0.151409	ENSG00000149084|ENSG00000145284
Lysine degradation	KEGG PATHWAY	2	52	0.0325634	0.155355	ENSG00000055609|ENSG00000116539
Hepatitis C	KEGG PATHWAY	3	135	0.0360016	0.156625	ENSG00000197822|ENSG00000181885|ENSG00000109320
Pathogenic Escherichia coli infection	KEGG PATHWAY	2	56	0.0371122	0.15957	ENSG00000197822|ENSG00000067900
Tight junction	KEGG PATHWAY	3	139	0.0386692	0.161659	ENSG00000197822|ENSG00000181885|ENSG00000116539
NOD-like receptor signaling pathway	KEGG PATHWAY	2	58	0.0394727	0.161659	ENSG00000140368|ENSG00000109320
Acute myeloid leukemia	KEGG PATHWAY	2	59	0.0406739	0.161659	ENSG00000173757|ENSG00000109320
Wnt signaling pathway	KEGG PATHWAY	3	142	0.0407343	0.161659	ENSG00000213923|ENSG00000080815|ENSG00000156076
Steroid hormone biosynthesis	KEGG PATHWAY	2	60	0.0418889	0.163086	ENSG00000149084|ENSG00000197888
Long-term depression	KEGG PATHWAY	2	61	0.0431173	0.165589	ENSG00000128266|ENSG00000140443
Cytosolic DNA-sensing pathway	KEGG PATHWAY	2	63	0.0456142	0.167026	ENSG00000013503|ENSG00000109320
MAPK signaling pathway	KEGG PATHWAY	4	257	0.048524	0.171648	ENSG00000172575|ENSG00000157388|ENSG00000115590|ENSG00000109320
